# Supplementary material for: Predictive factors of venous recanalization in upper-extremity vein thrombosis
Source: PLoS One. 2021 May 13;16(5):e0251269. doi: 10.1371/journal.pone.0251269 (PMC8118536; doi:10.1371/journal.pone.0251269)
Supplement: S1 File — (XLSX) [file pone.0251269.s001.xlsx]

## Sheet: Followed UEVT
							Catheter location								Kind of catheter in the veins														Side of VT			Deep and proximal VT				Deep and distal VT			Superficial VT of arm		Superficial VT of forearm
N°	MAN 1 / WOMAN 2	AGE	No information	Asymptomatic	Presence of catheter	KT multiple	jugular KT (deep and proximal)	subclavian KT (deep and proximal)	Axillar KT (deep and proximal)	Humeral KT (deep and distal)	Basilic brachial KT (superficial)	Cephalic brachial KT (superficial)	Other veins superficial and distal	Other deep veins (jugular extern, radial…)	Central catheter	Picc Line	Mid Line	Pacemaker/IAD	PVC	Dialysis catheter	Implantable port	ECMO	Arterial pressure catheter in radial vein	Venous stent	Intravenous drug addiction	Occlusive	Number of thrombosed portions	thrombus length (cm)	left VT	right VT	bilateral VT	Jugular (deep and proximal)	Innominate vein (deep and proximal)	Subclavian (deep and proximal)	Axillary (deep and proximal)	Humeral (deep and distal)	Ulnar (deep and distal)	Radial (deep and distal)	Cephalic brachial (superficial and distal)	Basilic brachial (superficial and distal)	Cephalic antébrachial (superficial and distal)	Basilic antebrachial (superficial and distal)	Dorsal veins of the hand (superficial and distal)	Solid neoplasia	Hemopathy	APLS	Pregnancy, post partum, estrogen-progestogen pill	Inflammatory or infectious contexts	Severe kidney disease
1	1	61	0	0	1	0	0	0	0	0	0	0	1	0	0	0	0	0	1	0	0	0	0	0	0	1	2		0	1	0	0	0	0	0	0	0	0	1	0	1	0	0	0	0	0	0	0	0
2	2	17	0	0	0										0	0	0	0	0	0	0	0	0	0	0	0	3		0	1	0	1	1	1	0	0	0	0	0	0	0	0	0	1	0	0	0	0	0
7	1	39	0	0	1	0	0	1	0	0	0	0	0	0	0	0	0	0	1	0	0	0	0	0	0		1		1	0	0	0	0	0	0	0	0	0	0	0	0	1	0	0	0	0	0	0	0
8	1	36	0	0	1	0	0	0	0	1	0	0	0	0	0	1	0	0	0	0	0	0	0	0	0	0	1	10	0	1	0	0	0	0	0	1	0	0	0	0	0	0	0	0	1	0	0	0	0
9	2	71	0	0	1	0	0	0	0	0	0	0	1	0	0	0	0	0	1	0	0	0	0	0	0	1	1		1	0	0	0	0	0	0	0	0	0	1	0	0	0	0	0	1	0	0	0	0
10	2	71	0	0	1	0	0	0	0	1	0	0	0	0	0	1	0	0	0	0	0	0	0	0	0	0	2	10	0	1	0	0	0	0	1	1	0	0	0	0	0	0	0	0	1	0	0	1	0
11	2	72	0	0	1	0	0	0	0	0	1	0	0	0	0	1	0	0	0	0	0	0	0	0	0	0	1	3.5	1	0	0	0	0	0	1	0	0	0	0	0	0	0	0	0	1	0	0	1	0
12	2	77	0	0	1	0	0	0	0	0	1	0	0	0	0	1	0	0	0	0	0	0	0	0	0	0	1		0	1	0	0	0	1	0	0	0	0	0	0	0	0	0	0	1	0	0	0	0
13	2	47	1	0	0										0	0	0	0	0	0	0	0	0	0	0	1	1		1	0	0	1	0	0	0	0	0	0	0	0	0	0	0	0	1	0	0	0	0
14	1	84	1	0	1	0	0	1	0	0	0	0	0	0	1	0	0	0	0	0	0	0	0	0	0	0	2		0	1	0	1	1	1	0	0	0	0	0	0	0	0	0	0	0	0	0	1	0
16	1	45	0	0	0										0	0	0	0	0	0	0	0	0	0	0	0	2		1	0	0	1	1	1	0	0	0	0	0	0	0	0	0	0	0	0	0	1	0
20	2	47	0	1	1	0	0	0	0	0	0	0	1	0	0	0	0	0	1	0	0	0	0	0	0	1	1		0	1	0	0	0	0	0	0	0	0	1	0	0	0	0	0	0	0	0	0	0
21	2	69	0	0	1	0	0	0	0	0	1	0	0	0	0	1	0	0	0	0	0	0	0	0	0	1	3		1	0	0	0	0	0	1	1	0	0	1	0	0	0	0	0	1	0	0	0	0
23	2	60	0	0	1	0	1	0	0	0	0	0	0	0	0	0	0	0	0	0	1	0	0	0	0	0	1		0	1	0	0	1	0	0	0	0	0	0	0	0	0	0	1	0	0	0	0	0
24	1	81	0	0	1	0	0	1	0	0	0	0	0	0	0	0	0	1	0	0	0	0	0	0	0	1	1		0	1	0	0	1	0	0	0	0	0	0	0	0	0	0	0	0	0	0	1	0
25	2	67	1	1	1	0	0	0	0	1	0	0	0	0	0	1	0	0	0	0	0	0	0	0	0	0	4		0	1	0	0	1	1	1	1	0	0	0	0	0	0	0	0	1	0	0	0	0
26	1	51	0	0	1	0	1	0	0	0	0	0	0	0	1	0	0	0	0	0	0	0	0	0	0	0	1	5	0	1	0	1	0	0	0	0	0	0	0	0	0	0	0	0	0	0	0	1	0
27	1	64	0	0	1	0	0	1	0	0	0	0	0	0	0	0	0	1	0	0	0	0	0	0	0	0	1		1	0	0	0	0	1	0	0	0	0	0	0	0	0	0	0	0	0	0	1	0
28	1	17	0	0	1	0	0	0	0	0	1	0	0	0	0	1	0	0	0	0	0	0	0	0	0	0	1		1	0	0	0	1	0	0	0	0	0	0	0	0	0	0	0	0	0	0	0	0
31	2	44	0	0	1	0	0	0	0	0	0	0	1	0	0	0	0	0	1	0	0	0	0	0	0	1	3	40	1	0	0	0	0	0	0	0	0	0	1	0	1	1	0	0	0	0	0	1	0
32	1	43	0	0	1	0	0	0	0	1	0	0	0	0	0	1	0	0	0	0	0	0	0	0	0	0	1	0.6	0	1	0	0	0	0	0	1	0	0	0	0	0	0	0	0	1	0	0	1	0
33	2	31	0	0	1	0	0	0	0	0	0	0	1	0	0	0	0	0	1	0	0	0	0	0	0	1	1	10	0	1	0	0	0	0	0	0	0	0	0	0	1	0	0	0	0	0	1	0	0
34	2	0	0	0	1										1	0	0	0	0	0	0	0	0	0	0	0	2		0	1	0	1	1	0	0	0	0	0	0	0	0	0	0	0	0	0	0	0	0
35	1	5	0	1	1	0	0	0	0	0	1	0	0	0	0	1	0	0	0	0	0	0	0	0	0	0	4		0	1	0	0	0	1	1	1	0	0	0	1	0	0	0	0	0	0	0	1	0
36	1	61	0	0	1	0	1	0	0	0	0	0	0	0	0	1	0	0	0	0	0	0	0	0	0	0	1	4	0	1	0	1	0	0	0	0	0	0	0	0	0	0	0	0	1	0	0	0	0
39	1	31	0	0	1	0	0	0	0	1	0	0	0	0	0	1	0	0	0	0	0	0	0	0	0	0	2		0	1	0	0	0	0	1	1	0	0	0	0	0	0	0	0	1	0	0	0	0
40	2	63	0	0	1	0	0	0	0	0	1	0	0	0	0	1	0	0	0	0	0	0	0	0	0	1	1	10	0	1	0	0	0	0	0	0	0	0	0	1	0	0	0	0	1	0	0	0	0
41	2	34	0	1	1	0	1	0	0	0	0	0	0	0	0	0	0	0	0	1	0	0	0	0	0	0	2		0	1	0	1	1	0	0	0	0	0	0	0	0	0	0	0	0	0	0	0	1
42	1	45	0	0	1	0	1	0	0	0	0	0	0	0	0	0	0	0	0	0	1	0	0	0	0	1	1		0	1	0	1	0	0	0	0	0	0	0	0	0	0	0	1	0	0	0	0	0
43	1	71	0	0	1	0	1	0	0	0	0	0	0	0	1	0	0	0	0	0	0	0	0	0	0	0	1	0.5	0	1	0	1	0	0	0	0	0	0	0	0	0	0	0	1	0	0	0	0	0
44	2	57	0	0	1	0	1	0	0	0	0	0	0	0	0	0	0	0	0	1	0	0	0	0	0		1	1	0	1	0	1	0	0	0	0	0	0	0	0	0	0	0	0	0	0	0	1	1
45	1	53	0	0	1	0	1	0	0	0	0	0	0	0	0	0	0	0	0	0	1	0	0	0	0	0	1	1.2	0	1	0	0	0	1	0	0	0	0	0	0	0	0	0	0	0	0	0	1	0
46	1	39	0	0	1	0	0	0	0	0	1	0	0	0	0	1	0	0	0	0	0	0	0	0	0	1	1		0	1	0	0	0	0	0	0	0	0	0	1	0	0	0	0	1	0	0	1	0
48	1	53	1	0	1	0	0	0	0	0	0	0	1	0	0	0	0	0	1	0	0	0	0	0	0		2	10	0	1	0	0	0	0	0	1	0	0	1	0	0	0	0	0	0	0	0	0	0
49	1	43	0	0	1	0	0	0	0	0	1	0	0	0	0	1	0	0	0	0	0	0	0	0	0	1	1		0	1	0	0	0	0	0	0	0	0	0	1	0	0	0	0	0	0	0	0	0
50	1	16	1	0	1	0	0	0	0	0	1	0	0	0	0	0	1	0	0	0	0	0	0	0	0	1	2	9	1	0	0	0	0	0	0	1	0	0	0	1	0	0	0	1	0	0	0	1	0
54	1	73	0	0	1	0	0	0	0	0	1	0	0	0	0	1	0	0	0	0	0	0	0	0	0	0	1	0.8	0	1	0	0	0	1	0	0	0	0	0	0	0	0	0	1	0	0	0	1	0
55	1	44	0	0	1	0	0	0	0	0	1	0	0	0	0	1	0	0	0	0	0	0	0	0	0	1	2		0	1	0	0	0	1	1	0	0	0	0	0	0	0	0	0	1	0	0	1	0
57	1	66	0	0	1	0	1	0	0	0	0	0	0	0	0	0	0	0	0	0	1	0	0	0	0	0	2		1	0	0	1	1	0	0	0	0	0	0	0	0	0	0	0	0	0	0	1	0
58	2	76	0	1	1	0	0	0	0	0	1	0	0	0	0	1	0	0	0	0	0	0	0	0	0	0	2	3	0	1	0	0	0	0	0	1	0	0	0	1	0	0	0	0	1	0	0	1	0
60	1	62	0	1	1	0	1	0	0	0	0	0	0	0	1	0	0	0	0	0	0	0	0	0	0	0	1	1	0	1	0	1	0	0	0	0	0	0	0	0	0	0	0	0	1	0	0	0	0
63	2	0	1	0	1	0	1	0	0	0	0	0	0	0	1	0	0	0	0	0	0	0	0	0	0	0	1		1	0	0	1	0	0	0	0	0	0	0	0	0	0	0	0	0	0	0	1	0
64	1	34	0	1	1	0	0	0	0	0	0	0	1	0	0	0	0	0	1	0	0	0	0	0	0	1	1	2	1	0	0	0	0	0	0	0	0	0	0	0	1	0	0	0	0	0	0	0	0
65	1	86	0	0	1	0	0	0	0	0	0	0	1	0	0	0	0	0	1	0	0	0	0	0	0	1	1	6	0	1	0	0	0	0	0	0	0	0	1	0	0	0	0	0	0	0	0	0	0
66	1	86	0	0	1	0	0	0	0	0	0	0	1	0	0	0	0	0	1	0	0	0	0	0	0	1	1	25	1	0	0	0	0	0	0	0	0	0	0	0	1	0	0	0	0	0	0	0	0
68	2	28	0	0	1	0	0	0	0	0	0	0	1	0	0	0	0	0	1	0	0	0	0	0	0	1	1	7	0	1	0	0	0	0	0	0	0	0	0	0	1	0	0	0	0	0	1	0	0
69	2	52	1	1	1	0	0	0	0	0	1	0	0	0	0	1	0	0	0	0	0	0	0	0	0	1	1		0	1	0	0	0	1	0	0	0	0	0	0	0	0	0	0	0	1	0	0	0
71	2	56	0	0	1	0	0	0	0	0	1	0	0	0	0	1	0	0	0	0	0	0	0	0	0		2		0	1	0	0	1	1	0	0	0	0	0	0	0	0	0	0	0	0	0	1	0
72	1	75	1	0	1	0	0	0	0	0	0	0	1	0	0	0	0	0	1	0	0	0	0	0	0		1		1	0	0	0	0	0	0	0	0	0	0	0	1	0	0	1	0	0	0	0	0
73	1	67	0	0	0										0	0	0	0	0	0	0	0	0	0	0	1	1		1	0	0	0	0	1	0	0	0	0	0	0	0	0	0	1	0	0	0	0	0
74	2	76	0	0	1	0	0	0	0	0	1	0	0	0	0	1	0	0	0	0	0	0	0	0	0	0	2		0	1	0	0	1	1	0	0	0	0	0	0	0	0	0	0	0	0	0	1	0
75	2	76	0	0	1	0	0	0	0	0	1	0	0	0	0	1	0	0	0	0	0	0	0	0	0	1	1	15	1	0	0	0	0	0	0	0	0	0	0	1	0	0	0	0	0	0	0	0	0
76	1	28	0	1	1	0	0	0	0	0	0	0	1	0	0	0	0	0	1	0	0	0	0	0	0	1	2	11	1	0	0	0	0	0	0	0	0	0	0	1	0	1	0	0	0	0	0	0	0
77	2	74	0	0	0										0	0	0	0	0	0	0	0	0	0	0	1	2	35	0	1	0	0	0	0	0	0	0	0	1	0	1	0	0	0	0	0	0	1	0
78	1	63	0	0	1	0	0	0	0	0	1	0	0	0	0	1	0	0	0	0	0	0	0	0	0	1	3	25	1	0	0	0	0	0	1	1	0	0	0	1	0	0	0	0	1	0	0	1	0
80	1	48	0	0	1	0	0	0	1	0	0	0	0	0	0	0	0	0	0	0	1	0	0	0	0	1	3		0	1	0	0	1	1	1	0	0	0	0	0	0	0	0	0	1	0	0	0	0
81	1	48	0	0	1	0	0	0	0	0	1	0	0	0	0	1	0	0	0	0	0	0	0	0	0	1	5		1	0	0	0	1	1	1	1	0	0	0	1	0	0	0	0	1	0	0	0	0
82	2	40	0	0	1	0	0	0	0	0	1	0	0	0	0	1	0	0	0	0	0	0	0	0	0	1	4		0	1	0	0	0	1	1	1	0	0	0	1	0	0	0	0	1	0	1	0	0
83	1	20	0	0	1	0	0	0	0	0	1	0	0	0	0	1	0	0	0	0	0	0	0	0	0	1	1	15	0	1	0	0	0	0	0	0	0	0	0	1	0	0	0	0	1	0	0	0	0
84	1	17	1	1	0										0	0	0	0	0	0	0	0	0	0	0		3		0	1	0	0	0	1	1	1	0	0	0	0	0	0	0	0	0	0	0	0	0
85	2	66	0	0	1	0	0	0	1	0	0	0	0	0	0	0	0	0	0	0	0			1		1	2		1	0	0	0	0	0	1	0	0	0	0	1	0	0	0	0	0	0	0	1	1
86	1	62	0	0	1	0	0	0	0	0	0	0	1	0	0	0	0	0	1	0	0	0	0	0	0	1	1		1	0	0	0	0	0	0	0	0	0	0	0	1	0	0	0	0	0	0	0	0
87	1	46	0	0	1	0	0	0	0	0	1	0	0	0	0	0	1	0	0	0	0	0	0	0	0	1	6		0	0	1	0	0	1	1	0	0	0	1	1	1	1	0	0	0	0	0	0	0
88	2	66	0	0	1	0	0	0	0	0	1	0	0	0	0	1	0	0	0	0	0	0	0	0	0	0	2	4.5	0	1	0	0	0	0	1	0	0	0	0	1	0	0	0	0	1	0	0	1	0
89	2	23	0	0	1	0	0	0	0	0	0	0	1	0	0	0	0	0	1	0	0	0	0	0	0	1	1	20	1	0	0	0	0	0	0	0	0	0	0	0	1	0	0	0	0	0	1	0	0
90	1	73	0	0	1	0	0	0	1	0	0	0	0	0	0	0	0	0	0	0	1	0	0	0	0	1	1		0	1	0	0	0	0	0	0	0	0	1	0	0	0	0	0	1	0	0	1	0
91	1	56	0	1	1	0	0	0	0	0	1	0	0	0	0	0	1	0	0	0	0	0	0	0	0		1		0	1	0	0	0	0	0	0	0	0	0	1	0	0	0	1	0	0	0	1	0
95	1	58	0	0	1	0	0	0	0	0	0	0	1	0	0	0	0	0	1	0	0	0	0	0	0	1	1		0	1	0	0	0	0	0	0	0	0	0	0	1	0	0	1	0	0	0	0	0
97	1	89	0	0	0										0	0	0	0	0	0	0	0	0	0	0	1	1	10	1	0	0	0	0	0	0	0	0	0	0	0	1	0	0	0	0	0	0	1	0
98	1	15	0	0	1	0	0	0	0	1	0	0	0	0	0	0	1	0	0	0	0	0	0	0	0	1	1		0	1	0	0	0	0	0	1	0	0	0	0	0	0	0	0	0	0	0	1	0
101	1	42	0	0	1	0	0	0	0	0	1	0	0	0	0	0	1	0	0	0	0	0	0	0	0	1	1	10	1	0	0	0	0	0	0	0	0	0	0	1	0	0	0	0	0	0	0	1	0
102	1	78	0	0	0										0	0	0	0	0	0	0	0	0	0	0	1	1	14	1	0	0	0	0	0	0	0	0	0	1	0	0	0	0	0	0	0	0	0	1
103	1	57	0	0	1	0	0	0	0	0	0	0	1	0	0	0	0	0	1	0	0	0	0	0	0	1	2	18	0	1	0	0	0	0	0	0	0	0	0	1	0	1	0	0	0	0	0	0	1
104	1	28	0	0	1	0	1	0	0	0	0	0	0	0	0	0	0	0	0	0	1	0	0	0	0	0	1	2.7	0	1	0	1	0	0	0	0	0	0	0	0	0	0	0	1	0	0	0	0	0
105	1	65	0	0	1	0	0	0	0	0	0	0	1	0	0	0	0	0	1	0	0	0	0	0	0	1	2	21	0	1	0	0	0	0	0	0	0	0	0	1	1	0	0	0	0	0	0	1	0
106	2	81	0	0	1	0	0	0	0	0	0	0	1	0	0	0	0	0	1	0	0	0	0	0	0		1	10	0	1	0	0	0	0	0	0	0	0	1	0	0	0	0	0	0	0	0	1	0
107	1	54	0	0	1	0	0	0	0	0	1	0	0	0	0	1	0	0	0	0	0	0	0	0	0	1	2		1	0	0	0	0	0	0	1	0	0	0	1	0	0	0	0	1	0	0	1	0
108	1	15	1	0	0										0	0	0	0	0	0	0	0	0	0	0	1	4		1	0	0	1	1	1	1	0	0	0	0	0	0	0	0	0	0	1	0	1	0
109	2	64	0	0	1	0	0	0	0	0	0	0	1	0	0	0	0	0	1	0	0	0	0	0	0	1	2	12	0	1	0	0	0	0	0	0	0	0	0	1	1	0	0	0	1	0	0	0	0
111	1	32	0	0	1	0	0	0	0	0	0	0	1	0	0	0	0	0	1	0	0	0	0	0	0	1	2	20	0	1	0	0	0	0	0	0	0	0	1	0	1	0	0	0	0	0	0	1	0
112	2	63	0	0	1	0	0	0	0	0	1	0	0	0	0	1	0	0	0	0	0	0	0	0	0	0	1	5	0	1	0	0	0	0	0	1	0	0	0	0	0	0	0	0	0	0	0	0	0
115	1	64	1	0	0										0	0	0	0	0	0	0	0	0	0	0	1	2		1	0	0	0	0	0	0	0	0	0	0	0	1	1	0	0	0	0	0	0	0
117	1	71	0	0	1	0	0	1	0	0	0	0	0	0	1	0	0	0	0	0	0	0	0	0	0	0	1	2	0	1	0	1	0	0	0	0	0	0	0	0	0	0	0	0	0	0	0	1	0
118	1	38	0	0	1	0	0	0	0	0	1	0	0	0	0	1	0	0	0	0	0	0	0	0	0	1	1	1.5	0	1	0	0	0	0	0	0	0	0	0	1	0	0	0	0	1	0	0	1	0
120	2	79	0	0	1	0	0	0	0	0	0	0	1	0	0	0	0	0	1	0	0	0	0	0	0		1		0	1	0	0	0	0	0	0	0	0	1	0	0	0	0	0	1	0	0	0	0
121	2	68	0	0	1	0	0	0	0	0	1	0	0	0	0	1	0	0	0	0	0	0	0	0	0	1	3		1	0	0	0	0	0	1	1	0	0	0	1	0	0	0	0	1	0	0	1	0
122	2	68	0	0	1	0	0	0	0	0	1	0	0	0	0	1	0	0	0	0	0	0	0	0	0	1	4		0	1	0	0	0	1	1	1	0	0	0	1	0	0	0	0	1	0	0	1	0
123	1	64	0	0	1	0	0	0	0	0	1	0	0	0	0	1	0	0	0	0	0	0	0	0	0	1	4		0	1	0	0	0	1	1	1	0	0	0	1	0	0	0	0	1	0	0	0	0
124	1	56	0	0	0										0	0	0	0	0	0	0	0	0	0	0	1	1	12	0	1	0	0	0	0	0	0	0	0	1	0	0	0	0	0	1	0	0	1	0
125	2	15	0	0	0										0	0	0	0	0	0	0	0	0	0	0		2		1	0	0	0	0	1	1	0	0	0	0	0	0	0	0	0	0	0	0	0	0
126	1	87	0	0	1	0	1	0	0	0	0	0	0	0	1	0	0	0	0	0	0	0	0	0	0	0	2		1	0	0	1	1	0	0	0	0	0	0	0	0	0	0	1	0	0	0	0	0
128	2	51	1	0	1	0	1	0	0	0	0	0	0	0	1	0	0	0	0	0	0	0	0	0	0	0	1		0	1	0	1	0	0	0	0	0	0	0	0	0	0	0	0	0	0	0	0	0
129	1	66	0	0	1	0	0	0	0	0	1	0	0	0	0	1	0	0	0	0	0	0	0	0	0	0	2	15	1	0	0	0	0	0	1	1	0	0	0	0	0	0	0	0	1	0	0	1	0
132	2	67	0	0	1	0	0	0	0	0	1	0	0	0	0	0	1	0	0	0	0	0	0	0	0	1	4	49	1	0	0	0	0	0	1	0	0	0	1	1	1	1	0	0	0	0	0	0	0
134	1	68	0	0	1	0	0	0	0	0	1	0	0	0	0	1	0	0	0	0	0	0	0	0	0	1	2		0	1	0	0	0	0	0	1	0	0	0	1	0	0	0	0	0	0	0	1	0
136	2	45	0	0	1	0	0	0	0	1	0	0	0	0	0	1	0	0	0	0	0	0	0	0	0	0	2		0	1	0	0	0	1	1	0	0	0	0	0	0	0	0	0	1	0	0	1	0
138	1	67	0	0	1	0	0	1	0	0	0	0	0	0	0	0	0	0	0	0	1	0	0	0	0	1	1		1	0	0	0	1	0	0	0	0	0	0	0	0	0	0	1	0	0	0	0	0
140	1	82	0	0	1	0	0	0	0	1	0	0	0	0	0	0	1	0	0	0	0	0	0	0	0		1	10	0	1	0	0	0	0	0	1	0	0	0	0	0	0	0	0	0	0	0	0	0
141	1	62	0	0	0										0	0	0	0	0	0	0	0	0	0	0	1	1		0	1	0	0	0	0	0	0	0	0	1	0	0	0	0	1	0	0	0	0	0
143	1	68	0	1	1	0	0	0	0	0	1	0	0	0	0	1	0	0	0	0	0	0	0	0	0	0	3		0	1	0	0	0	1	1	0	0	0	0	1	0	0	0	0	0	0	0	1	0
146	2	34	0	0	1	0	0	0	0	0	1	0	0	0	0	1	0	0	0	0	0	0	0	0	0	0	1	2	1	0	0	0	0	0	1	0	0	0	0	0	0	0	0	0	1	0	0	1	0
147	2	49	0	0	0										0	0	0	0	0	0	0	0	0	0	0	0	1		0	1	0	1	0	0	0	0	0	0	0	0	0	0	0	0	0	0	0	0	0
148	1	65	0	0	1	0	1	0	0	0	0	0	0	0	1	0	0	0	0	0	0	0	0	0	0	0	2		0	1	0	1	1	0	0	0	0	0	0	0	0	0	0	0	0	0	0	0	0
149	2	44	0	1	0										0	0	0	0	0	0	0	0	0	0	0	1	4		1	0	0	0	1	1	1	1	0	0	0	0	0	0	0	0	0	0	0	0	0
150	1	48	0	0	1	0	0	0	0	0	1	0	0	0	0	0	1	0	0	0	0	0	0	0	0	1	3	13	1	0	0	0	0	0	1	1	0	0	0	1	0	0	0	0	0	0	0	1	0
151	2	32	1	0	1	0	0	0	0	0	1	0	0	0	0	1	0	0	0	0	0	0	0	0	0	1	3		1	0	0	0	0	1	1	1	0	0	0	0	0	0	0	0	1	0	0	0	0
153	2	54	0	0	1	0	1	0	0	0	0	0	0	0	0	0	0	0	0	1	0	0	0	0	0	0	1	2	0	1	0	1	0	0	0	0	0	0	0	0	0	0	0	0	0	0	0	0	1
154	1	79	0	0	1	0	1	0	0	0	0	0	0	0	0	0	0	0	0	0	1	0	0	0	0	0	2	4.5	0	1	0	1	1	0	0	0	0	0	0	0	0	0	0	1	0	0	0	1	0
155	1	83	0	0	1	0	0	0	0	0	0	0	1	0	0	0	0	0	1	0	0	0	0	0	0	1	1		0	1	0	0	0	0	0	0	0	0	0	0	1	0	0	0	0	0	0	0	1
156	1	83	0	0	0										0	0	0	0	0	0	0	0	0	0	0		1		1	0	0	0	0	0	0	1	0	0	0	0	0	0	0	0	0	0	0	0	0
157	1	70	1	0	1	0	0	0	0	0	1	0	0	0	0	1	0	0	0	0	0	0	0	0	0	1	2		1	0	0	0	0	0	0	1	0	0	0	1	0	0	0	0	1	0	0	0	0
160	2	72	0	0	1	0	0	0	0	0	1	0	0	0	0	1	0	0	0	0	0	0	0	0	0	0	1	1	0	1	0	0	0	0	0	0	0	0	0	1	0	0	0	0	1	0	0	1	0
161	2	45	0	0	1	0	0	0	0	0	1	0	0	0	0	1	0	0	0	0	0	0	0	0	0	0	1	2.5	1	0	0	0	0	0	0	0	0	0	0	1	0	0	0	0	1	0	0	0	0
162	1	50	0	0	1	0	0	0	0	0	1	0	0	0	0	1	0	0	0	0	0	0	0	0	0	1	5		0	1	0	0	1	1	1	1	0	0	0	1	0	0	0	0	1	0	0	0	0
164	1	65	0	0	0										0	0	0	0	0	0	0	0	0	0	0	1	1		1	0	0	0	0	0	0	0	0	0	0	1	0	0	0	0	0	0	0	1	1
165	1	65	0	0	0										0	0	0	0	0	0	0	0	0	0	0	1	1		0	1	0	0	0	1	0	0	0	0	0	0	0	0	0	0	0	0	0	1	1
166	2	59	0	0	1	0	0	0	0	0	1	0	0	0	0	1	0	0	0	0	0	0	0	0	0	1	1		0	1	0	0	0	0	0	0	0	0	0	1	0	0	0	0	1	0	0	1	0
168	1	0	0	0	1	0	1	0	0	0	0	0	0	0	1	0	0	0	0	0	0	0	0	0	0	1	3		0	1	0	1	1	1	0	0	0	0	0	0	0	0	0	0	0	0	0	1	0
169	2	72	0	0	1	0	1	0	0	0	0	0	0	0	0	0	0	0	0	0	1	0	0	0	0	0	2		0	1	0	1	1	0	0	0	0	0	0	0	0	0	0	0	1	0	0	1	0
172	2	69	0	0	1	0	1	0	0	0	0	0	0	0	0	0	0	1	0	0	0	0	0	0	0	1	4		1	0	0	1	1	1	1	0	0	0	0	0	0	0	0	1	0	0	0	0	0
173	1	66	0	0	1	0	1	0	0	0	0	0	0	0	0	0	0	0	0	0	1	0	0	0	0	1	2		0	1	0	1	1	0	0	0	0	0	0	0	0	0	0	1	0	0	0	0	0
175	2	69	0	0	1	0	1	0	0	0	0	0	0	0	1	0	0	0	0	0	0	0	0	0	0	1	1		0	1	0	1	0	0	0	0	0	0	0	0	0	0	0	0	0	0	0	0	0
179	1	57	0	0	1	0	1	0	0	0	0	0	0	0	1	0	0	0	0	0	0	0	0	0	0	1	4		0	1	0	1	1	1	1	0	0	0	0	0	0	0	0	0	0	0	0	0	0
180	2	60	0	0	0										0	0	0	0	0	0	0	0	0	0	0	1	1		0	1	0	0	0	0	0	0	0	0	0	0	1	0	0	0	0	0	0	0	0
183	1	48	0	0	1	0	0	0	0	0	1	0	0	0	0	1	0	0	0	0	0	0	0	0	0	0	1		0	1	0	0	0	1	0	0	0	0	0	0	0	0	0	0	0	0	0	0	0
185	2	43	0	1	0										0	0	0	0	0	0	0	0	0	0	0	0	3		0	1	0	0	1	1	0	0	0	0	0	0	1	0	0	0	0	0	0	1	0
188	1	64	0	0	1	0	0	1	0	0	0	0	0	0	0	0	0	0	0	0	1	0	0	0	0	0	1		0	1	0	0	1	0	0	0	0	0	0	0	0	0	0	1	0	0	0	0	0
193	1	57	0	0	0										0	0	0	0	0	0	0	0	0	0	0	1	4		0	0	1	0	0	0	0	1	0	0	0	1	1	0	0	0	0	0	0	0	0
198	1	45	1	0	1	0	0	0	0	0	0	0	1	0	0	0	0	0	1	0	0	0	0	0	0	0	1		0	1	0	0	0	0	0	0	0	0	0	0	0	1	0	0	0	0	0	0	0
199	1	45	1	0	1	0	0	0	0	0	1	0	0	0	0	1	0	0	0	0	0	0	0	0	0	1	4		1	0	0	0	0	1	1	1	0	0	0	1	0	0	0	0	0	0	0	0	0
200	1	55	0	0	0										0	0	0	0	0	0	0	0	0	0	0		2		0	1	0	0	0	0	0	0	0	0	0	1	0	1	0	0	0	0	0	1	0
201	1	55	0	0	0										0	0	0	0	0	0	0	0	0	0	0		2		0	1	0	0	0	0	0	0	0	0	1	0	1	0	0	0	0	0	0	1	0
202	1	69	0	0	1	0	0	0	0	0	1	0	0	0	0	1	0	0	0	0	0	0	0	0	0	0	1		0	1	0	0	0	0	0	0	0	0	0	1	0	0	0	0	1	0	0	0	0
203	1	66	1	0	1	0	0	0	0	0	1	0	0	0	0	1	0	0	0	0	0	0	0	0	0		2		1	0	0	0	0	0	1	0	0	0	0	1	0	0	0	0	1	0	0	0	0
204	2	57	0	1	1	0	1	0	0	0	0	0	0	0	0	0	0	0	0	1	0	0	0	0	0	1	1		0	1	0	1	0	0	0	0	0	0	0	0	0	0	0	0	0	0	0	0	1
208	2	14	0	0	1	0	1	0	0	0	0	0	0	0	1	0	0	0	0	0	0	0	0	0	0	0	1		1	0	0	1	0	0	0	0	0	0	0	0	0	0	0	0	1	0	0	1	0
209	1	35	0	0	1	0	0	0	0	0	0	0	1	0	0	0	0	0	1	0	0	0	0	0	0		2		1	0	0	0	0	0	0	0	0	0	0	1	0	1	0	0	0	0	0	0	0
212	1	57	0	0	1	0	0	0	0	0	1	0	0	0	0	1	0	0	0	0	0	0	0	0	0	1	3		0	1	0	0	0	1	1	0	0	0	0	1	0	0	0	0	1	0	0	0	0
214	1	55	0	0	1	0	0	0	0	0	1	0	0	0	0	1	0	0	0	0	0	0	0	0	0		1	4	0	1	0	0	0	0	0	0	0	0	0	1	0	0	0	0	0	0	0	1	0
215	1	48	0	0	1	0	1	0	0	0	0	0	0	0	0	0	0	0	0	1	0	0	0	0	0	1	2		0	1	0	1	1	0	0	0	0	0	0	0	0	0	0	0	0	0	0	0	1
216	1	48	0	0	1	0	1	0	0	0	0	0	0	0	0	0	0	0	0	1	0	0	0	0	0	0	3		1	0	0	1	1	1	0	0	0	0	0	0	0	0	0	0	0	0	0	1	1
217	1	77	0	0	1	1									0	0	0	0	1	0	0	0	0	0	0	1	6		0	0	1	0	0	1	1	1	0	0	0	1	1	1	0	0	1	0	0	1	0
218	2	55	0	0	1	0	0	0	0	1	0	0	0	0	0	1	0	0	0	0	0	0	0	0	0	1	1	3	0	1	0	0	0	0	0	1	0	0	0	0	0	0	0	0	1	0	0	0	0
219	2	69	1	1	1	0	0	0	0	0	0	1	0	0	0	0	0	0	0	0	1	0	0	0	0	1	2		0	1	0	0	0	1	0	0	0	0	1	0	0	0	0	1	0	0	0	1	0
220	1	60	0	0	0										0	0	0	0	0	0	0	0	0	0	0		1	5	1	0	0	0	0	0	0	0	0	0	1	0	0	0	0	0	1	0	0	0	0
222	1	70	0	0	0										0	0	0	0	0	0	0	0	0	0	0	1	6		0	1	0	0	0	1	1	1	0	1	0	1	1	0	0	0	0	0	0	0	0
223	1	59	0	1	1	0	0	0	0	0	1	0	0	0	0	1	0	0	0	0	0	0	0	0	0	1	3		0	1	0	0	0	0	1	1	0	0	0	1	0	0	0	0	0	0	0	1	0
224	1	34	0	0	1	0	0	0	0	0	1	0	0	0	0	1	0	0	0	0	0	0	0	0	0	1	1		1	0	0	0	0	1	0	0	0	0	0	0	0	0	0	0	0	0	0	0	0
225	2	49	1	0	1	0	1	0	0	0	0	0	0	0	1	0	0	0	0	0	0	0	0	0	0		3		0	0	1	1	0	0	0	0	0	0	0	0	0	0	0	0	0	0	0	1	1
226	1	68	0	0	1	0	0	1	0	0	0	0	0	0	0	0	0	0	0	0	1	0	0	0	0	1	2		1	0	0	0	1	1	0	0	0	0	0	0	0	0	0	1	0	0	0	1	0
227	1	0	0	0	1	0	1	0	0	0	0	0	0	0	1	0	0	0	0	0	0	0	0	0	0	0	3		0	1	0	1	1	1	0	0	0	0	0	0	0	0	0	0	0	0	0	0	0
229	1	58	0	1	1	0	0	0	0	0	1	0	0	0	0	1	0	0	0	0	0	0	0	0	0	1	3	12	0	1	0	0	0	0	1	1	0	0	0	1	0	0	0	0	1	0	0	0	0
230	2	40	0	0	1	0	1	0	0	0	0	0	0	0	0	0	0	0	0	0	1	0	0	0	0	0	1	7.5	0	1	0	1	0	0	0	0	0	0	0	0	0	0	0	1	0	0	0	0	0
231	2	59	0	0	1	0	1	0	0	0	0	0	0	0	1	0	0	0	0	0	0	0	0	0	0	0	3		1	0	0	1	1	1	0	0	0	0	0	0	0	0	0	0	1	0	0	0	0
232	2	30	0	0	1	0	0	0	0	0	0	0	1	0	0	0	0	0	1	0	0	0	0	0	0	1	3		0	1	0	0	0	0	0	0	0	0	1	1	0	1	0	0	0	0	0	0	1
233	1	61	0	1	1	0	0	0	0	0	1	0	0	0	0	1	0	0	0	0	0	0	0	0	0	0	1	7	0	1	0	0	0	0	0	0	0	0	0	1	0	0	0	0	1	0	0	1	0
235	1	61	0	0	1	0	1	0	0	0	0	0	0	0	0	0	0	0	0	1	0	0	0	0	0	0	1		1	0	0	0	1	0	0	0	0	0	0	0	0	0	0	0	1	0	0	1	1
236	2	43	0	0	1	0	0	0	0	0	1	0	0	0	0	1	0	0	0	0	0	0	0	0	0	1	3		0	1	0	0	1	1	1	0	0	0	0	0	0	0	0	0	1	0	0	0	0
237	2	43	1	0	1	0	0	0	0	0	1	0	0	0	0	1	0	0	0	0	0	0	0	0	0	1	3		0	1	0	0	0	0	1	1	0	0	0	1	0	0	0	0	1	0	0	0	0
238	1	81	1	0	1	0	0	1	0	0	0	0	0	0	1	0	0	0	0	0	0	0	0	0	0	1	3		1	0	0	1	1	1	0	0	0	0	0	0	0	0	0	0	0	0	0	0	0
242	2	58	0	0	1	0	0	0	0	0	1	0	0	0	0	1	0	0	0	0	0	0	0	0	0	1	2		0	1	0	0	0	0	0	1	0	0	0	1	0	0	0	0	1	0	0	0	0
246	1	70	0	0	0										0	0	0	0	0	0	0	0	0	0	0	1	3		1	0	0	0	1	1	1	0	0	0	0	0	0	0	0	1	0	0	0	0	0
247	1	62	0	0	1	1									0	0	0	0	1	0	0	0	0	0	0	1	2	6	0	1	0	0	0	0	0	0	0	0	1	0	0	1	0	0	0	0	0	1	0
248	1	62	0	0	1	0	0	0	0	0	1	0	0	0	0	0	1	0	0	0	0	0	0	0	0	0	1	4	1	0	0	0	0	0	0	0	0	0	0	1	0	0	0	0	0	0	0	1	0
250	1	32	0	0	1	0	1	0	0	0	0	0	0	0	0	0	0	0	0	0	1	0	0	0	0	0	1		0	1	0	1	0	0	0	0	0	0	0	0	0	0	0	1	1	0	0	0	0
251	1	32	0	0	1	0	0	0	0	0	1	0	0	0	0	1	0	0	0	0	0	0	0	0	0	1	2	8	0	1	0	0	0	0	0	1	0	0	0	1	0	0	0	1	1	0	0	1	0
252	1	59	1	0	1	0	1	0	0	0	0	0	0	0	1	0	0	0	0	0	0	0	0	0	0	0	1		0	1	0	1	0	0	0	0	0	0	0	0	0	0	0	0	0	0	0	0	1
253	1	46	0	0	1	0	0	0	0	0	1	0	0	0	0	1	0	0	0	0	0	0	0	0	0		1	4.5	0	1	0	0	0	0	0	0	0	0	0	1	0	0	0	0	1	0	0	1	0
254	2	30	0	0	1	0	1	0	0	0	0	0	0	0	1	0	0	0	0	0	0	0	0	0	0	0	1		0	1	0	1	0	0	0	0	0	0	0	0	0	0	0	0	0	0	0	1	0
255	1	68	0	0	1	0	0	0	0	1	0	0	0	0	0	1	0	0	0	0	0	0	0	0	0	1	7	42	0	1	0	0	1	1	1	1	0	0	0	1	1	1	0	0	1	0	0	0	0
256	1	4	0	0	1	0	1	0	0	0	0	0	0	0	0	0	0	0	0	0	1	0	0	0	0	0	2	1.2	0	1	0	1	1	0	0	0	0	0	0	0	0	0	0	0	1	0	0	1	0
257	1	69	1	0	1	0	0	0	0	0	1	0	0	0	0	1	0	0	0	0	0	0	0	0	0	1	1		0	1	0	0	0	0	0	0	0	0	0	1	0	0	0	0	1	0	0	1	0
258	1	69	1	1	1	0	0	0	0	0	1	0	0	0	0	1	0	0	0	0	0	0	0	0	0	0	3		0	1	0	0	0	1	0	1	0	0	0	1	0	0	0	0	1	0	0	0	0
259	1	63	0	1	1	0	0	0	0	1	0	0	0	0	0	1	0	0	0	0	0	0	0	0	0		3		1	0	0	0	0	1	1	1	0	0	0	0	0	0	0	0	1	0	0	0	0
260	1	63	0	1	1	0	0	0	0	1	0	0	0	0	0	1	0	0	0	0	0	0	0	0	0	1	3	10	0	1	0	0	0	1	1	1	0	0	0	0	0	0	0	0	1	0	0	0	0
261	1	36	0	0	0										0	0	0	0	0	0	0	0	0	0	0	1	1	12	1	0	0	0	0	0	0	0	0	0	0	0	1	0	0	0	1	0	0	0	0
262	1	54	0	0	1	0	0	0	0	0	1	0	0	0	0	1	0	0	0	0	0	0	0	0	0	1	1	10	0	1	0	0	0	0	0	0	0	0	0	1	0	0	0	0	1	0	0	1	0
263	2	17	0	0	1	0	1	0	0	0	0	0	0	0	1	0	0	0	0	0	0	0	0	0	0	1	3		0	1	0	1	1	1	0	0	0	0	0	0	0	0	0	1	0	0	0	0	0
264	1	53	0	0	1	0	0	0	0	0	1	0	0	0	0	1	0	0	0	0	0	0	0	0	0		1	3	1	0	0	0	0	0	0	0	0	0	0	1	0	0	0	0	1	0	0	1	0
265	2	73	0	1	1	0	0	0	0	0	1	0	0	0	0	1	0	0	0	0	0	0	0	0	0	0	1	3	1	0	0	0	0	0	1	0	0	0	0	0	0	0	0	0	1	0	0	0	0
266	1	60	0	0	1	0	0	0	0	0	1	0	0	0	0	1	0	0	0	0	0	0	0	0	0	1	3		0	1	0	0	0	0	1	1	0	0	0	1	0	0	0	0	1	0	0	0	0
267	1	60	0	0	1	0	0	0	0	0	0	0	1	0	0	0	0	0	1	0	0	0	0	0	0		1		1	0	0	0	0	0	0	0	0	0	0	0	0	1	0	0	1	0	0	0	0
268	1	60	0	0	1	0	0	0	0	0	1	0	0	0	0	1	0	0	0	0	0	0	0	0	0	0	2	6	0	1	0	0	0	0	1	1	0	0	0	0	0	0	0	0	1	0	0	0	0
269	2	78	1	0	1	0	0	0	0	0	0	1	0	0	0	1	0	0	0	0	0	0	0	0	0	1	1	5	0	1	0	0	0	0	0	0	0	0	1	0	0	0	0	0	1	0	0	0	0
270	1	4	0	0	1	0	1	0	0	0	0	0	0	0	0	0	0	0	0	1	0	0	0	0	0	0	1		0	1	0	1	0	0	0	0	0	0	0	0	0	0	0	0	0	0	0	0	1
271	1	70	0	0	1	0	0	0	0	0	1	0	0	0	0	1	0	0	0	0	0	0	0	0	0	1	1	0.8	0	1	0	0	0	1	0	0	0	0	0	0	0	0	0	0	1	0	0	0	0
272	2	46	0	0	0										0	0	0	0	0	0	0	0	0	0	0	1	5		0	1	0	1	1	1	1	1	0	0	0	0	0	0	0	0	1	0	0	0	0
273	1	46	0	1	1	0	0	0	0	0	0	0	0	1	0	1	0	0	0	0	0	0	0	0	0	0	1	1.6	0	1	0	0	0	1	0	0	0	0	0	0	0	0	0	0	1	0	0	1	0
274	1	37	0	0	0										0	0	0	0	0	0	0	0	0	0	0	0	1		0	1	0	0	0	0	0	1	0	0	0	0	0	0	0	0	0	0	0	0	0
277	1	70	0	0	1	0	0	0	0	1	0	0	0	0	0	1	0	0	0	0	0	0	0	0	0	0	1	2.6	0	1	0	0	0	0	0	1	0	0	0	0	0	0	0	0	1	0	0	0	0
278	2	65	0	0	1	0	1	0	0	0	0	0	0	0	1	0	0	0	0	0	0	0	0	0	0	0	1	1.5	0	1	0	1	0	0	0	0	0	0	0	0	0	0	0	0	1	0	0	1	0
279	1	62	0	0	0										0	0	0	0	0	0	0	0	0	0	0	0	2	10	1	0	0	0	0	0	0	0	0	0	0	1	0	1	0	0	0	0	0	0	0
280	1	58	0	0	0										0	0	0	0	0	0	0	0	0	0	0	0	1	3.5	0	1	0	1	0	0	0	0	0	0	0	0	0	0	0	0	0	0	0	0	0
281	1	74	0	0	1	0	0	0	0	0	0	0	1	0	0	0	0	0	1	0	0	0	0	0	0	1	2	15	0	1	0	0	0	0	0	0	0	0	1	0	1	0	0	0	0	0	0	0	0
282	1	45	0	0	1	0	1	0	0	0	0	0	0	0	1	0	0	0	0	0	0	0	0	0	0	1	1		0	1	0	1	0	0	0	0	0	0	0	0	0	0	0	0	0	0	0	0	0
284	1	11	0	0	1	0	1	0	0	0	0	0	0	0	0	0	0	0	0	0	1	0	0	0	0	0	1		0	1	0	1	0	0	0	0	0	0	0	0	0	0	0	0	1	0	0	0	0
285	1	62	0	0	0										0	0	0	0	0	0	0	0	0	0	0	1	1	4	1	0	0	0	0	1	0	0	0	0	0	0	0	0	0	0	0	0	0	0	1
287	1	68	0	0	1	0	0	1	0	0	0	0	0	0	1	0	0	0	0	0	0	0	0	0	0	0	1		0	1	0	0	1	0	0	0	0	0	0	0	0	0	0	0	0	0	0	0	0
289	1	67	0	0	1	0	0	0	0	0	1	0	0	0	0	1	0	0	0	0	0	0	0	0	0	1	1		0	1	0	0	0	0	0	0	0	0	0	1	0	0	0	0	1	0	0	0	0
290	1	64	0	0	1	0	0	0	0	0	0	0	1	0	0	0	0	0	1	0	0	0	0	0	0		2		0	1	0	0	0	0	0	0	0	0	1	0	1	0	0	0	0	0	0	0	0
291	1	60	0	1	1	0	1	0	0	0	0	0	0	0	0	0	0	0	0	1	0	0	0	0	0	1	2		1	0	0	1	1	0	0	0	0	0	0	0	0	0	0	0	0	0	0	1	1
292	2	60	0	0	1	0	0	1	0	0	0	0	0	0	1	0	0	0	0	0	0	0	0	0	0	1	3		0	1	0	0	1	1	1	0	0	0	0	0	0	0	0	0	1	0	0	1	0
293	1	43	0	0	0										0	0	0	0	0	0	0	0	0	0	0	1	2		0	1	0	1	1	1	0	0	0	0	0	0	0	0	0	0	0	0	0	0	0
294	2	72	0	0	1	0	0	0	0	0	1	0	0	0	0	0	1	0	0	0	0	0	0	0	0	1	1		1	0	0	0	0	0	0	0	0	0	0	1	0	0	0	1	1	0	0	0	0
295	1	74	0	0	1	0	0	1	0	0	0	0	0	0	0	0	0	1	0	0	0	0	0	0	0	1	1	2.2	0	1	0	0	0	1	0	0	0	0	0	0	0	0	0	0	1	0	0	0	0
296	2	44	1	0	1	0	0	0	0	0	1	0	0	0	0	1	0	0	0	0	0	0	0	0	0	1	3		0	1	0	0	0	1	1	0	0	0	0	1	0	0	0	0	1	0	0	0	0
297	2	44	0	0	1	0	0	0	0	0	0	0	1	0	0	0	0	0	1	0	0	0	0	0	0		1	6	0	1	0	0	0	0	0	0	0	0	0	0	0	1	0	0	1	0	0	0	0
300	1	63	1	0	1	0	1	0	0	0	0	0	0	0	0	0	0	0	0	1	0	0	0	0	0	1	1		0	1	0	1	0	0	0	0	0	0	0	0	0	0	0	0	0	0	0	0	1
302	1	32	0	0	1	0	0	0	0	0	1	0	0	0	0	1	0	0	0	0	0	0	0	0	0	1	2		0	1	0	0	0	0	1	1	0	0	0	0	0	0	0	0	1	0	0	1	0
303	1	32	0	0	1	0	0	0	0	0	1	0	0	0	0	1	0	0	0	0	0	0	0	0	0	0	2		1	0	0	0	0	1	1	0	0	0	0	0	0	0	0	0	1	0	0	1	0
310	1	56	0	0	1	0	1	0	0	0	0	0	0	0	0	0	0	0	0	0	1	0	0	0	0	0	2	7	0	1	0	1	1	0	0	0	0	0	0	0	0	0	0	1	0	0	0	0	0
311	1	84	0	0	1	0	0	0	0	0	0	0	1	0	0	0	0	0	1	0	0	0	0	0	0	1	1		1	0	0	0	0	0	0	0	0	0	0	0	1	0	0	0	1	0	0	0	0
312	1	84	0	0	1	0	0	0	0	0	1	0	0	0	0	1	0	0	0	0	0	0	0	0	0	1	2		1	0	0	0	1	1	0	0	0	0	0	0	0	0	0	0	1	0	0	0	0
313	1	67	0	0	1	0	0	0	0	0	0	1	0	0	0	1	0	0	0	0	0	0	0	0	0	1	1		0	1	0	0	0	0	0	0	0	0	1	0	0	0	0	1	0	0	0	0	0
315	1	74	1	0	1	0	0	1	0	0	0	0	0	0	0	0	0	1	0	0	0	0	0	0	0		2		0	1	0	0	0	1	1	0	0	0	0	0	0	0	0	0	0	0	0	0	0
317	1	17	0	0	0										0	0	0	0	0	0	0	0	0	0	0	1	9		0	0	1	1	1	1	1	0	0	0	0	1	0	0	0	0	1	0	0	0	0
318	2	47	0	0	1	0	0	0	0	0	1	0	0	0	0	1	0	0	0	0	0	0	0	0	0	1	1		0	1	0	0	0	0	0	0	0	0	0	1	0	0	0	0	1	0	0	1	0
319	2	16	1	0	1	0	0	1	0	0	0	0	0	0	0	0	0	0	0	0	1	0	0	0	0	1	4		0	1	0	0	0	1	1	1	0	0	0	1	0	0	0	0	1	0	0	0	0
320	2	0	0	0	1	0	1	0	0	0	0	0	0	0	1	0	0	0	0	0	0	0	0	0	0	0	1	3	0	1	0	1	0	0	0	0	0	0	0	0	0	0	0	0	0	0	0	0	0
322	1	31	0	0	1	0	0	0	0	0	0	1	0	0	0	1	0	0	0	0	0	0	0	0	0	1	2	22	1	0	0	0	0	0	1	0	0	0	1	0	0	0	0	0	1	0	0	0	0
323	1	31	0	0	1	0	0	0	0	0	1	0	0	0	0	1	0	0	0	0	0	0	0	0	0	1	2	5	0	1	0	0	0	1	1	0	0	0	0	0	0	0	0	0	1	0	0	0	0
324	1	28	0	0	1	0	0	0	0	0	1	0	0	0	0	1	0	0	0	0	0	0	0	0	0	1	1	12	0	1	0	0	0	0	0	0	0	0	0	1	0	0	0	0	1	0	0	0	0
325	1	49	0	0	1	0	0	0	0	0	1	0	0	0	0	1	0	0	0	0	0	0	0	0	0	1	1	12	0	1	0	0	0	0	0	1	0	0	0	0	0	0	0	0	1	0	0	0	0
327	2	72	0	0	1	0	0	0	0	0	0	0	1	0	0	0	0	0	1	0	0	0	0	0	0	1	3	8	0	1	0	0	0	0	0	0	0	0	1	0	1	0	1	0	0	0	0	1	0
330	1	65	0	0	1	0	1	0	0	0	0	0	0	0	1	0	0	0	0	0	0	0	0	0	0	0	1		1	0	0	0	1	0	0	0	0	0	0	0	0	0	0	0	0	0	0	1	0
331	1	54	0	0	1	0	0	1	0	0	0	0	0	0	0	0	0	1	0	0	0	0	0	0	0		1		1	0	0	0	1	0	0	0	0	0	0	0	0	0	0	0	0	0	0	1	0
332	2	74	0	1	1	0	0	0	0	0	0	0	1	0	0	0	0	0	1	0	0	0	0	0	0	1	1	6	1	0	0	0	0	0	0	0	0	0	0	0	1	0	0	1	0	0	0	1	0
333	2	74	0	1	1	0	0	0	0	0	1	0	0	0	0	1	0	0	0	0	0	0	0	0	0	1	2	10	0	1	0	0	0	0	1	0	0	0	0	1	0	0	0	1	0	0	0	1	0
334	2	74	0	0	1	0	0	0	0	0	1	0	0	0	0	1	0	0	0	0	0	0	0	0	0	0	1	2	1	0	0	0	0	0	0	1	0	0	0	0	0	0	0	1	0	0	0	1	0
336	1	80	0	0	1	0	0	0	0	1	0	0	0	0	0	1	0	0	0	0	0	0	0	0	0	1	4		1	0	0	0	1	1	1	1	0	0	0	0	0	0	0	0	0	0	0	1	0
340	2	74	0	0	1	0	0	0	0	0	1	0	0	0	0	1	0	0	0	0	0	0	0	0	0	1	1		0	1	0	0	0	0	0	0	0	0	0	1	0	0	0	0	0	0	0	1	0
341	1	70	0	0	1	0	0	0	0	1	0	0	0	0	0	1	0	0	0	0	0	0	0	0	0	0	1	2	0	1	0	0	0	0	0	1	0	0	0	0	0	0	0	0	1	0	0	1	0
342	1	21	0	0	0										0	0	0	0	0	0	0	0	0	0	0	1	1		1	0	0	1	0	0	0	0	0	0	0	0	0	0	0	0	0	0	0	1	0
343	1	19	0	0	1	0	1	0	0	0	0	0	0	0	1	0	0	0	0	0	0	0	0	0	0	1	2		0	1	0	1	1	0	0	0	0	0	0	0	0	0	0	0	0	0	0	1	0
344	1	22	0	0	1	0	0	0	0	0	1	0	0	0	0	1	0	0	0	0	0	0	0	0	0	0	2		0	1	0	0	0	1	1	0	0	0	0	0	0	0	0	0	1	0	0	0	0
346	1	42	0	0	1	0	1	0	0	0	0	0	0	0	1	0	0	0	0	0	0	0	0	0	0		1		1	0	0	0	1	0	0	0	0	0	0	0	0	0	0	0	0	0	0	1	0
347	2	55	0	0	1	0	0	0	0	0	0	0	1	0	0	0	0	0	1	0	0	0	0	0	0	1	1	6	1	0	0	0	0	0	0	0	0	0	1	0	0	0	0	0	0	1	0	1	0
349	1	79	0	0	1	0	0	1	0	0	0	0	0	0	0	0	0	1	0	0	0	0	0	0	0	0	1		0	1	0	0	0	1	0	0	0	0	0	0	0	0	0	0	0	0	0	1	0
350	2	33	0	0	1	0	1	0	0	0	0	0	0	0	1	0	0	0	0	0	0	0	0	0	0	0	1	4	0	1	0	1	0	0	0	0	0	0	0	0	0	0	0	0	0	0	0	0	0
352	1	37	0	0	0										0	0	0	0	0	0	0	0	0	0	0	1	2		0	1	0	0	0	1	1	0	0	0	0	0	0	0	0	0	0	0	0	0	0
354	1	69	0	0	1	0	0	0	0	0	1	0	0	0	0	1	0	0	0	0	0	0	0	0	0	1	1	3	0	1	0	0	0	0	0	0	0	0	0	1	0	0	0	0	1	0	0	1	0
355	2	26	0	0	1	0	0	0	0	0	1	0	0	0	0	1	0	0	0	0	0	0	0	0	0	1	1		0	1	0	0	0	0	0	0	0	0	0	1	0	0	0	0	0	0	0	1	0
356	1	71	0	0	1	0	0	0	0	0	1	0	0	0	0	1	0	0	0	0	0	0	0	0	0	1	3	28	0	1	0	0	0	0	0	0	0	0	1	1	1	0	0	0	0	0	0	0	0
358	1	51	0	0	1	0	0	0	0	0	0	1	0	0	0	1	0	0	0	0	0	0	0	0	0	1	1		0	1	0	0	0	1	0	0	0	0	0	0	0	0	0	0	1	0	0	0	0
359	1	51	0	0	1	0	0	0	0	0	1	0	0	0	0	1	0	0	0	0	0	0	0	0	0	1	2		1	0	0	0	0	0	0	1	0	0	0	1	0	0	0	0	1	0	0	0	0
361	1	57	0	0	1	0	0	0	0	0	0	0	1	0	0	0	0	0	1	0	0	0	0	0	0	1	2	30	1	0	0	0	0	0	0	0	0	0	1	0	1	0	0	0	0	0	0	0	0
362	2	27	0	0	0										0	0	0	0	0	0	0	0	0	0	0	1	1		0	1	0	1	0	0	0	0	0	0	0	0	0	0	0	0	0	0	0	1	0
363	1	72	0	0	0										0	0	0	0	0	0	0	0	0	0	0	1	6		1	0	0	1	1	1	1	1	0	0	0	1	0	0	0	0	0	0	0	0	0
364	1	70	0	0	1	0	0	0	0	0	1	0	0	0	0	1	0	0	0	0	0	0	0	0	0	1	1	5	0	1	0	0	0	0	0	1	0	0	0	0	0	0	0	0	1	0	0	1	0
365	2	63	0	0	1	0	0	0	0	0	1	0	0	0	0	1	0	0	0	0	0	0	0	0	0	1	3		0	1	0	0	0	1	1	0	0	0	0	1	0	0	0	0	1	0	0	1	0
367	2	16	0	0	1	0	0	0	0	0	0	0	1	0	0	0	0	0	1	0	0	0	0	0	0		1	15	0	1	0	0	0	0	0	0	0	0	0	0	1	0	0	0	0	0	0	0	0
368	2	36	0	0	1	0	0	0	0	0	0	0	1	0	0	0	0	0	1	0	0	0	0	0	0	1	1	3	0	1	0	0	0	0	0	0	0	0	1	0	0	0	0	0	0	0	0	0	0
370	1	0	0	0	1	0	1	0	0	0	0	0	0	0	1	0	0	0	0	0	0	0	0	0	0	0	1		0	1	0	0	1	0	0	0	0	0	0	0	0	0	0	0	0	0	0	0	0
371	2	65	0	0	0										0	0	0	0	0	0	0	0	0	0	0	1	2		0	1	0	1	1	0	0	0	0	0	0	0	0	0	0	1	0	0	0	0	0
373	2	9	1	0	1	0	1	0	0	0	0	0	0	0	0	0	0	0	0	1	0	0	0	0	0	0	1	1	0	1	0	1	0	0	0	0	0	0	0	0	0	0	0	0	0	0	0	0	1
374	2	15	1	0	0										0	0	0	0	0	0	0	0	0	0	0	1	2		1	0	0	0	1	1	0	0	0	0	0	0	0	0	0	0	1	0	0	0	0
375	1	45	0	0	1	0	0	0	0	0	0	0	1	0	0	0	0	0	1	0	0	0	0	0	0	1	2	20	1	0	0	0	0	0	0	0	0	0	1	0	1	0	0	0	0	0	0	1	0
377	1	64	0	0	1	0	1	0	0	0	0	0	0	0	0	0	0	0	0	0	1	0	0	0	0	0	3		1	0	0	0	1	1	1	0	0	0	0	0	0	0	0	1	0	0	0	0	0
381	2	31	0	0	1	0	1	0	0	0	0	0	0	0	1	0	0	0	0	0	0	0	0	0	0	1	1	3	0	1	0	0	1	0	0	0	0	0	0	0	0	0	0	0	0	0	0	0	0
382	2	51	0	0	1	0	1	0	0	0	0	0	0	0	0	0	0	0	0	0	1	0	0	0	0	0	2		0	1	0	0	1	1	0	0	0	0	0	0	0	0	0	1	0	0	0	1	0
383	2	71	0	0	1	0	1	0	0	0	0	0	0	0	0	0	0	0	0	0	1	0	0	0	0	1	2	7	0	1	0	1	1	0	0	0	0	0	0	0	0	0	0	1	0	0	0	0	0
384	1	66	0	0	0										0	0	0	0	0	0	0	0	0	0	0	1	5		1	0	0	1	1	1	1	0	0	0	0	1	0	0	0	0	1	0	0	0	0
385	1	73	0	0	1	0	0	1	0	0	0	0	0	0	0	0	0	1	0	0	0	0	0	0	0	0	2		1	0	0	0	1	1	0	0	0	0	0	0	0	0	0	0	0	0	0	0	0
389	1	53	1	0	0										0	0	0	0	0	0	0	0	0	0	0		1		1	0	0	1	0	0	0	0	0	0	0	0	0	0	0	0	0	0	0	1	0
390	1	60	0	0	1	0	1	0	0	0	0	0	0	0	0	0	0	0	0	0	1	0	0	0	0	0	1	5	0	1	0	1	0	0	0	0	0	0	0	0	0	0	0	1	0	0	0	1	0
391	2	66	0	0	1	0	1	0	0	0	0	0	0	0	0	0	0	0	0	0	1	0	0	0	0	0	1	2	0	1	0	1	0	0	0	0	0	0	0	0	0	0	0	1	0	0	0	0	0
392	1	55	0	1	1	0	0	0	0	0	1	0	0	0	0	1	0	0	0	0	0	0	0	0	0	0	1	7	1	0	0	0	0	0	0	0	0	0	0	1	0	0	0	0	0	0	0	1	0
400	1	31	0	0	1	0	0	0	0	0	1	0	0	0	0	1	0	0	0	0	0	0	0	0	0	1	1	1	0	1	0	0	0	0	0	1	0	0	0	0	0	0	0	0	1	0	0	0	0
401	1	65	0	0	1	0	0	0	1	0	0	0	0	0	0	0	0	1	0	0	0	0	0	0	0	1	4		1	0	0	1	1	1	1	0	0	0	0	0	0	0	0	0	0	0	0	1	0
402	1	61	0	0	1	0	1	0	0	0	0	0	0	0	1	0	0	0	0	0	0	0	0	0	0	1	2		0	1	0	1	1	0	0	0	0	0	0	0	0	0	0	0	0	0	0	1	0
405	1	31	0	0	1	0	0	1	0	0	0	0	0	0	1	0	0	0	0	0	0	0	0	0	0	0	1		0	1	0	0	1	0	0	0	0	0	0	0	0	0	0	0	0	0	0	1	0
407	1	56	0	0	1	0	0	0	0	0	1	0	0	0	0	1	0	0	0	0	0	0	0	0	0	0	1		0	1	0	0	0	0	1	0	0	0	0	0	0	0	0	0	1	0	0	1	0
408	1	57	0	0	1	0	1	0	0	0	0	0	0	0	0	0	0	0	0	0	1	0	0	0	0	0	1		0	1	0	1	0	0	0	0	0	0	0	0	0	0	0	1	0	0	0	0	0
409	2	54	0	1	1	0	0	0	0	0	1	0	0	0	0	1	0	0	0	0	0	0	0	0	0	0	3		0	1	0	0	0	0	1	1	0	0	0	1	0	0	0	0	1	0	0	1	0
410	1	46	0	0	1	0	0	0	0	0	1	0	0	0	0	1	0	0	0	0	0	0	0	0	0	0	1	10	0	1	0	0	0	0	0	1	0	0	0	0	0	0	0	0	1	0	0	1	0
411	2	49	0	0	1	0	0	0	0	0	1	0	0	0	0	1	0	0	0	0	0	0	0	0	0	0	2		0	1	0	0	0	0	0	1	0	0	0	1	0	0	0	0	1	0	0	1	0
412	2	50	0	0	1	0	0	0	0	0	1	0	0	0	0	1	0	0	0	0	0	0	0	0	0	1	1		0	1	0	0	0	0	0	0	0	0	0	1	0	0	0	0	1	0	0	1	0
413	2	38	0	0	1	0	0	0	0	0	0	0	1	0	0	0	0	0	1	0	0	0	0	0	0	1	1	6	0	1	0	0	0	0	0	0	0	0	0	0	1	0	0	0	1	0	0	1	0
414	2	38	0	0	1	0	0	0	0	0	1	0	0	0	0	1	0	0	0	0	0	0	0	0	0	1	1	10	1	0	0	0	0	0	0	0	0	0	0	1	0	0	0	0	1	0	0	1	0
415	1	51	0	1	1	0	0	0	0	0	1	0	0	0	0	1	0	0	0	0	0	0	0	0	0	1	4		1	0	0	0	0	1	1	1	0	0	0	1	0	0	0	0	1	0	0	0	0
416	2	58	0	0	1	0	0	0	0	0	1	0	0	0	0	1	0	0	0	0	0	0	0	0	0	0	2		0	1	0	0	0	1	0	0	0	0	0	1	0	0	0	0	1	0	0	0	0
417	2	58	0	1	1	0	1	0	0	0	0	0	0	0	0	0	0	0	0	0	1	0	0	0	0	1	1	3	0	1	0	1	0	0	0	0	0	0	0	0	0	0	0	1	0	0	0	1	0
420	2	71	0	0	1	0	1	0	0	0	0	0	0	0	0	0	0	0	0	0	1	0	0	0	0	0	1	3	0	1	0	1	0	0	0	0	0	0	0	0	0	0	0	1	0	0	0	0	0
421	2	69	0	0	1	0	1	0	0	0	0	0	0	0	0	0	0	0	0	0	1	0	0	0	0	0	1		0	1	0	0	1	0	0	0	0	0	0	0	0	0	0	1	0	0	0	0	0
422	2	59	0	0	1	0	0	0	0	0	1	0	0	0	0	1	0	0	0	0	0	0	0	0	0	1	1	15	0	1	0	0	0	0	0	0	0	0	0	1	0	0	0	0	1	0	0	0	0
423	2	54	1	0	1	0	1	0	0	0	0	0	0	0	1	0	0	0	0	0	0	0	0	0	0	1	1		0	1	0	1	0	0	0	0	0	0	0	0	0	0	0	0	0	0	0	0	0
424	1	59	0	0	1	1									0	0	0	0	1	0	0	0	0	0	0	1	2	20	1	0	0	0	0	0	0	0	0	0	0	1	1	0	0	0	1	0	0	1	0
425	1	64	0	0	1	0	0	0	0	0	1	0	0	0	0	1	0	0	0	0	0	0	0	0	0	1	2		0	1	0	0	0	0	1	0	0	0	0	1	0	0	0	0	1	0	0	0	0
426	2	63	1	0	1	0	0	0	1	0	0	0	0	0	0	0	0	0	0	0	1	0	0	0	0		2		0	1	0	0	0	1	1	0	0	0	0	0	0	0	0	0	1	0	0	0	0
427	1	67	0	0	1	0	1	0	0	0	0	0	0	0	0	0	0	0	0	0	1	0	0	0	0	0	5		0	0	1	1	1	1	0	0	0	0	0	0	0	0	0	1	0	0	0	0	0
428	1	58	0	0	1	0	1	0	0	0	0	0	0	0	1	0	0	0	0	0	0	0	0	0	0	0	1	2.5	0	1	0	1	0	0	0	0	0	0	0	0	0	0	0	0	1	0	0	1	0
429	1	70	0	0	1	0	0	1	0	0	0	0	0	0	0	0	0	0	0	0	1	0	0	0	0	1	2		0	1	0	0	1	1	0	0	0	0	0	0	0	0	0	0	0	0	0	0	0
430	1	59	0	1	1	0	0	0	0	0	0	0	1	0	0	0	0	0	1	0	0	0	0	0	0	1	1	3.5	1	0	0	0	0	0	0	0	0	0	0	0	0	1	0	0	0	0	0	0	0
433	1	67	0	0	1	0	0	1	0	0	0	0	0	0	1	0	0	0	0	0	0	0	0	0	0	1	1	1.6	1	0	0	0	0	1	0	0	0	0	0	0	0	0	0	0	0	0	0	0	0
435	1	80	1	0	1	0	0	0	0	0	0	0	1	0	0	0	0	0	1	0	0	0	0	0	0	1	2	8	1	0	0	0	0	0	0	0	0	0	0	1	0	1	0	0	1	0	0	1	0
438	1	64	0	0	1	0	0	0	0	0	1	0	0	0	0	1	0	0	0	0	0	0	0	0	0	0	1		1	0	0	0	0	0	0	0	0	0	0	1	0	0	0	0	1	0	0	1	0
439	1	64	0	0	1	0	0	0	0	0	1	0	0	0	0	1	0	0	0	0	0	0	0	0	0	0	3		0	1	0	0	0	0	1	1	0	0	0	1	0	0	0	0	1	0	0	1	0
440	1	61	0	0	1	0	0	0	0	0	1	0	0	0	0	1	0	0	0	0	0	0	0	0	0	1	3		0	1	0	0	0	0	1	1	0	0	0	1	0	0	0	0	1	0	0	1	0
441	1	74	0	0	0										0	0	0	0	0	0	0	0	0	0	0		1	3	1	0	0	0	0	0	0	0	0	0	0	0	1	0	0	0	1	0	0	0	0
442	1	73	0	0	1	0	0	0	0	1	0	0	0	0	0	1	0	0	0	0	0	0	0	0	0	0	2		0	1	0	0	0	0	1	1	0	0	0	0	0	0	0	1	0	0	0	1	0
444	1	38	0	0	0										0	0	0	0	0	0	0	0	0	0	0	1	2		0	1	0	1	1	0	0	0	0	0	0	0	0	0	0	1	0	0	0	0	0
445	1	60	0	0	0										0	0	0	0	0	0	0	0	0	0	0	1	1	3.5	1	0	0	0	0	1	0	0	0	0	0	0	0	0	0	0	0	0	0	0	1
446	1	61	0	0	1	0	1	0	0	0	0	0	0	0	1	0	0	0	0	0	0	0	0	0	0	0	1	1.5	0	1	0	1	0	0	0	0	0	0	0	0	0	0	0	0	0	0	0	1	0
447	1	66	0	0	1	0	0	1	0	0	0	0	0	0	0	0	0	0	0	0	1	0	0	0	0	0	1	1	0	1	0	0	0	1	0	0	0	0	0	0	0	0	0	0	1	0	0	1	0
449	2	71	0	0	1	0	1	0	0	0	0	0	0	0	0	0	0	0	0	0	1	0	0	0	0	1	3		1	0	0	1	1	1	0	0	0	0	0	0	0	0	0	0	1	0	0	0	0
450	1	64	0	0	1	1									0	0	0	0	1	0	0	0	0	0	0	1	2		1	0	0	0	0	0	0	0	0	0	0	1	1	0	0	0	0	0	0	0	0
454	1	69	0	0	1	0	0	0	0	0	1	0	0	0	0	1	0	0	0	0	0	0	0	0	0	1	1		0	1	0	0	0	0	0	0	0	0	0	1	0	0	0	0	1	0	0	1	0
455	2	32	1	0	1	0	0	1	0	0	0	0	0	0	1	0	0	0	0	0	0	0	0	0	0	0	2		1	0	0	0	1	1	0	0	0	0	0	0	0	0	0	0	0	0	0	0	0
456	1	67	0	0	1										0	0	0	0	0	0	0		1			1	1	4	1	0	0	0	0	0	0	0	0	0	0	0	1	0	0	0	0	0	0	0	0
457	2	63	0	0	1	0	1	0	0	0	0	0	0	0	1	0	0	0	0	0	0	0	0	0	0	0	2		0	1	0	1	1	0	0	0	0	0	0	0	0	0	0	1	0	0	0	0	0
458	2	47	0	0	1	0	0	0	0	0	0	0	1	0	0	0	0	0	1	0	0	0	0	0	0	1	2	5	0	1	0	0	0	0	0	0	0	0	0	0	0	1	1	0	0	0	0	0	1
459	2	19	0	0	1	0	0	0	0	0	1	0	0	0	0	1	0	0	0	0	0	0	0	0	0	1	4		0	1	0	0	1	1	1	1	0	0	0	0	0	0	0	0	0	0	0	0	0
462	2	51	0	0	1	0	0	0	0	1	0	0	0	0	0	1	0	0	0	0	0	0	0	0	0	0	2		0	1	0	0	0	0	1	1	0	0	0	0	0	0	0	0	1	0	0	0	0
463	2	4	0	0	1	0	1	0	0	0	0	0	0	0	0	0	0	0	0	0	1	0	0	0	0	1	1	2.3	0	1	0	1	0	0	0	0	0	0	0	0	0	0	0	0	1	0	0	0	0
464	1	58	0	0	1	0	1	0	0	0	0	0	0	0	1	0	0	0	0	0	0	0	0	0	0	0	1	2.1	0	1	0	1	0	0	0	0	0	0	0	0	0	0	0	0	0	0	0	1	0
467	2	60	0	0	0										0	0	0	0	0	0	0	0	0	0	0	1	2		0	1	0	1	1	0	0	0	0	0	0	0	0	0	0	0	0	0	0	0	0
468	2	60	0	0	1	0	1	0	0	0	0	0	0	0	1	0	0	0	0	0	0	0	0	0	0	0	1		1	0	0	1	0	0	0	0	0	0	0	0	0	0	0	0	0	0	0	0	0
470	1	66	0	0	1	0	0	0	0	0	1	0	0	0	0	1	0	0	0	0	0	0	0	0	0	1	3		0	1	0	0	0	1	1	0	0	0	0	1	0	0	0	0	1	0	0	1	0
472	2	34	0	0	1	0	1	0	0	0	0	0	0	0	0	0	0	0	0	0	1	0	0	0	0	0	1	2.5	0	1	0	1	0	0	0	0	0	0	0	0	0	0	0	0	1	0	0	1	0
474	1	34	0	0	1	0	0	0	0	0	0	0	1	0	0	0	0	0	1	0	0	0	0	0	0	1	1	5	1	0	0	0	0	0	0	0	0	0	1	0	0	0	0	0	0	0	0	0	0
478	1	91	0	0	1	0	0	0	0	0	1	0	0	0	0	1	0	0	0	0	0	0	0	0	0	0	1	2	0	1	0	0	0	0	0	0	0	0	0	1	0	0	0	0	1	0	0	1	0
480	1	68	0	0	1	0	0	0	0	0	1	0	0	0	0	1	0	0	0	0	0	0	0	0	0	1	3		0	1	0	0	0	1	1	0	0	0	0	1	0	0	0	0	1	0	0	1	0
481	1	68	0	0	1	0	1	0	0	0	0	0	0	0	0	0	0	0	0	0	1	0	0	0	0	1	1		0	1	0	1	0	0	0	0	0	0	0	0	0	0	0	0	1	0	0	0	0
482	1	68	0	0	1	0	0	0	0	0	1	0	0	0	0	1	0	0	0	0	0	0	0	0	0	1	2		1	0	0	0	0	0	1	0	0	0	0	1	0	0	0	1	1	0	0	0	0
483	2	80	0	0	1	0	1	0	0	0	0	0	0	0	0	0	0	0	0	1	0	0	0	0	0	1	1	4	0	1	0	1	0	0	0	0	0	0	0	0	0	0	0	0	0	0	0	1	1
484	1	68	0	0	1	0	0	0	0	0	1	0	0	0	0	1	0	0	0	0	0	0	0	0	0	0	1	2	1	0	0	0	0	0	0	1	0	0	0	0	0	0	0	0	1	0	0	1	0
485	1	62	0	0	1	0	0	0	0	0	1	0	0	0	0	1	0	0	0	0	0	0	0	0	0	1	1	3	0	1	0	0	0	0	0	1	0	0	0	0	0	0	0	0	1	0	0	1	0
486	1	28	0	0	1	0	0	0	0	0	1	0	0	0	0	1	0	0	0	0	0	0	0	0	0	1	4		0	1	0	0	0	1	1	1	0	0	0	1	0	0	0	0	1	0	0	1	0
487	2	75	0	0	1	0	0	0	0	0	0	0	1	0	0	0	0	0	1	0	0	0	0	0	0	1	1	6	0	1	0	0	0	0	0	0	0	0	1	0	0	0	0	0	0	0	0	1	0
488	2	75	0	1	1	0	1	0	0	0	0	0	0	0	0	0	0	0	0	1	0	0	0	0	0	1	2		0	1	0	1	1	0	0	0	0	0	0	0	0	0	0	0	0	0	0	0	1
489	2	75	0	0	1	0	0	0	0	0	0	0	1	0	0	0	0	0	1	0	0	0	0	0	0	1	1	15	1	0	0	0	0	0	0	0	0	0	0	0	1	0	0	0	0	0	0	0	1
490	2	71	0	0	1	0	0	0	0	0	1	0	0	0	0	1	0	0	0	0	0	0	0	0	0	1	3		0	1	0	0	0	1	1	0	0	0	0	1	0	0	0	0	1	0	0	0	0
491	1	68	1	0	1	0	0	0	0	0	1	0	0	0	0	1	0	0	0	0	0	0	0	0	0		1		0	1	0	0	0	0	0	1	0	0	0	0	0	0	0	0	1	0	0	0	0
492	1	18	0	0	1	0	0	0	0	0	0	0	1	0	0	0	0	0	1	0	0	0	0	0	0		1	5	0	1	0	0	0	0	0	0	0	0	0	0	1	0	0	0	1	0	0	1	0
497	1	23	0	1	1										0	0	0	0	0	0	0				1	1	2		0	1	0	0	0	0	0	0	0	0	0	1	0	1	0	0	0	0	0	0	0
498	2	71	0	0	1	0	0	0	0	0	1	0	0	0	0	1	0	0	0	0	0	0	0	0	0	1	3		1	0	0	0	0	1	1	0	0	0	0	1	0	0	0	0	1	0	0	0	0
500	2	49	0	0	1	0	0	0	0	0	1	0	0	0	0	1	0	0	0	0	0	0	0	0	0	1	2		0	1	0	0	0	0	0	1	0	0	0	1	0	0	0	0	1	0	0	0	0
501	2	50	0	0	1	0	0	0	0	0	1	0	0	0	0	1	0	0	0	0	0	0	0	0	0	1	1		0	1	0	0	0	0	0	0	0	0	0	1	0	0	0	0	1	0	0	0	0
503	1	43	0	0	1	0	0	0	0	0	0	1	0	0	0	0	0	0	1	0	0	0	0	0	0	1	1	10	1	0	0	0	0	0	0	0	0	0	1	0	0	0	0	0	0	0	0	0	0
504	1	66	1	0	1	0	1	0	0	0	0	0	0	0	0	0	0	0	0	1	0	0	0	0	0		1		0	1	0	1	0	0	0	0	0	0	0	0	0	0	0	0	0	0	0	0	1
506	1	37	0	0	1	0	0	0	0	1	0	0	0	0	0	1	0	0	0	0	0	0	0	0	0	0	1	1	0	1	0	0	0	0	0	1	0	0	0	0	0	0	0	0	1	0	0	0	0
508	1	53	0	1	1	0	0	0	0	0	1	0	0	0	0	1	0	0	0	0	0	0	0	0	0	0	1	2.5	0	1	0	0	0	0	0	0	0	0	0	1	0	0	0	0	1	0	0	0	0
511	1	51	0	1	1	0	0	0	0	0	1	0	0	0	0	1	0	0	0	0	0	0	0	0	0	0	2		0	1	0	0	0	0	0	1	0	0	0	1	0	0	0	0	1	0	0	0	0
512	2	63	0	0	1	0	1	0	0	0	0	0	0	0	1	0	0	0	0	0	0	0	0	0	0	0	1	2	0	1	0	1	0	0	0	0	0	0	0	0	0	0	0	0	0	0	0	1	0
513	2	85	0	0	1	0	1	0	0	0	0	0	0	0	1	0	0	0	0	0	0	0	0	0	0	1	3		0	1	0	1	1	1	0	0	0	0	0	0	0	0	0	0	0	0	0	1	0
514	2	85	0	1	1	0	0	0	0	0	0	0	1	0	0	0	0	0	1	0	0	0	0	0	0	1	1		1	0	0	0	0	0	0	0	0	0	0	0	1	0	0	0	0	0	0	1	0
516	1	35	0	0	0										0	0	0	0	0	0	0	0	0	0	0	1	2		0	1	0	0	0	1	0	0	0	0	1	0	0	0	0	0	0	0	0	0	0
517	1	37	0	0	0										0	0	0	0	0	0	0	0	0	0	0	1	1		0	1	0	0	0	1	0	0	0	0	0	0	0	0	0	0	0	0	0	0	0
519	1	69	0	0	1	0	0	0	0	0	0	0	1	0	0	0	0	0	1	0	0	0	0	0	0	1	2		0	1	0	0	0	0	0	0	0	0	1	0	1	0	0	0	0	0	0	0	0
521	1	49	1	0	0										0	0	0	0	0	0	0	0	0	0	0	1	5		0	0	1	0	0	0	0	0	0	0	0	1	1	1	0	1	0	0	0	0	0
522	1	47	0	1	0										0	0	0	0	0	0	0	0	0	0	0	1	1		1	0	0	0	0	1	0	0	0	0	0	0	0	0	0	0	0	0	0	0	0
523	2	54	0	0	1	0	1	0	0	0	0	0	0	0	1	0	0	0	0	0	0	0	0	0	0	0	1	1.5	0	1	0	1	0	0	0	0	0	0	0	0	0	0	0	0	1	0	0	1	0
525	1	64	0	0	1	0	0	0	1	0	0	0	0	0	1	0	0	0	0	0	0	0	0	0	0	0	1		1	0	0	0	0	0	1	0	0	0	0	0	0	0	0	0	0	0	0	0	0
526	2	61	0	0	1	0	0	0	0	0	1	0	0	0	0	1	0	0	0	0	0	0	0	0	0	0	3	11.4	0	1	0	0	0	1	1	0	0	0	0	1	0	0	0	0	1	0	0	0	0
527	1	62	0	0	1	0	0	0	0	0	1	0	0	0	0	1	0	0	0	0	0	0	0	0	0	0	1	10	0	1	0	0	0	0	0	1	0	0	0	0	0	0	0	0	1	0	0	0	0
528	2	49	0	0	1	0	0	1	0	0	0	0	0	0	0	0	0	0	0	0	0	1				1	3		0	0	1	0	1	1	0	0	0	0	0	0	0	0	0	0	0	0	0	0	0
529	1	10	0	0	1	0	1	0	0	0	0	0	0	0	0	0	0	0	0	0	1	0	0	0	0	0	2		0	1	0	1	1	0	0	0	0	0	0	0	0	0	0	0	1	0	0	0	0
530	2	62	0	0	1	0	0	0	0	0	1	0	0	0	0	1	0	0	0	0	0	0	0	0	0	1	1	2	0	1	0	0	0	0	0	0	0	0	0	1	0	0	0	0	1	0	0	0	0
531	1	58	0	0	1	0	0	1	0	0	0	0	0	0	0	0	0	0	0	0	1	0	0	0	0	1	1	4.5	0	1	0	0	0	0	0	1	0	0	0	0	0	0	0	0	1	0	0	0	0
532	2	75	0	0	1	0	1	0	0	0	0	0	0	0	1	0	0	0	0	0	0	0	0	0	0	1	3		0	1	0	1	1	1	0	0	0	0	0	0	0	0	0	0	1	0	0	0	1
533	1	39	0	0	1										0	0	0	0	0	0	0				1	1	1		0	1	0	0	0	0	0	0	0	0	0	1	0	0	0	0	0	0	0	1	0
534	1	39	0	1	1	0	0	1	0	0	0	0	0	0	1	0	0	0	0	0	0	0	0	0	0	1	1		1	0	0	0	0	1	0	0	0	0	0	0	0	0	0	0	0	0	0	1	0
535	1	60	0	0	1	0	0	0	0	0	1	0	0	0	0	1	0	0	0	0	0	0	0	0	0	1	2		0	1	0	0	0	0	1	1	0	0	0	0	0	0	0	0	1	0	0	1	0
538	1	55	0	0	1	0	0	0	0	0	0	0	1	0	0	0	0	0	1	0	0	0	0	0	0	1	2		1	0	0	0	0	0	0	0	0	0	1	0	1	0	0	0	0	0	0	0	0
539	2	30	0	0	1	0	1	0	0	0	0	0	0	0	1	0	0	0	0	0	0	0	0	0	0	0	2	1.4	0	1	0	1	1	0	0	0	0	0	0	0	0	0	0	0	0	0	0	0	1
541	1	79	0	0	1	0	0	1	0	0	0	0	0	0	0	0	0	0	0	0	1	0	0	0	0	1	1	3	0	1	0	0	0	1	0	0	0	0	0	0	0	0	0	1	0	0	0	0	0
542	2	51	0	0	1	0	1	0	0	0	0	0	0	0	1	0	0	0	0	0	0	0	0	0	0	0	1	1	0	1	0	1	0	0	0	0	0	0	0	0	0	0	0	0	0	0	0	1	0
544	2	81	0	0	1	0	0	0	0	0	1	0	0	0	0	1	0	0	0	0	0	0	0	0	0	1	1	7	0	1	0	0	0	0	0	0	0	0	0	1	0	0	0	0	1	0	0	1	0
545	1	80	1	0	1	0	1	0	0	0	0	0	0	0	0	0	0	0	0	1	0	0	0	0	0	1	1	5	0	1	0	1	0	0	0	0	0	0	0	0	0	0	0	0	0	0	0	0	1
546	1	44	0	0	1	0	0	0	0	0	1	0	0	0	0	1	0	0	0	0	0	0	0	0	0	0	1		0	1	0	0	0	0	0	0	0	0	0	1	0	0	0	0	1	0	0	1	0
547	2	47	0	0	1	0	1	0	0	0	0	0	0	0	0	0	0	0	0	1	0	0	0	0	0	0	2	3.5	0	1	0	1	1	0	0	0	0	0	0	0	0	0	0	0	0	0	0	1	1
549	1	56	0	0	1	0	0	0	0	0	0	0	1	0	0	0	0	0	1	0	0	0	0	0	0	1	2		1	0	0	0	0	0	0	0	0	0	1	0	1	0	0	0	0	0	0	0	0
553	1	21	0	0	1	0	1	0	0	0	0	0	0	0	0	0	0	0	0	0	1	0	0	0	0	0	2	4.1	0	1	0	0	1	1	0	0	0	0	0	0	0	0	0	0	0	0	0	1	0
554	2	85	0	0	1	0	0	0	0	0	1	0	0	0	0	1	0	0	0	0	0	0	0	0	0	0	1	4	0	1	0	0	0	0	0	0	0	0	0	1	0	0	0	0	1	0	0	1	0
555	2	64	0	0	1	0	0	0	0	0	0	0	1	0	0	0	0	0	1	0	0	0	0	0	0	0	1	4.5	1	0	0	0	0	0	0	0	0	0	1	0	0	0	0	0	1	0	0	1	0
556	2	44	0	0	0										0	0	0	0	0	0	0	0	0	0	0	1	1		0	1	0	0	0	0	0	0	0	0	1	0	0	0	0	0	0	1	0	0	0
558	1	40	0	0	1	0	0	0	0	0	0	0	1	0	0	0	0	0	1	0	0	0	0	0	0	1	4		1	0	0	0	0	0	0	0	0	0	1	1	1	1	0	0	0	0	0	0	0
559	2	58	0	0	1	0	0	0	0	0	1	0	0	0	0	0	1	0	0	0	0	0	0	0	0	1	2		0	1	0	0	0	0	0	1	0	0	0	1	0	0	0	0	0	0	0	1	0
560	2	58	0	0	1	0	0	0	0	0	1	0	0	0	0	1	0	0	0	0	0	0	0	0	0	1	2		1	0	0	0	0	0	0	1	0	0	0	1	0	0	0	0	0	0	0	1	0
562	1	50	0	0	0										0	0	0	0	0	0	0	0	0	0	0	1	2		1	0	0	0	0	0	0	1	0	0	0	1	0	0	0	0	0	0	0	1	0
563	1	50	0	0	1	0	1	0	0	0	0	0	0	0	0	0	0	0	0	1	0	0	0	0	0	0	1		0	1	0	1	0	0	0	0	0	0	0	0	0	0	0	0	0	0	0	1	1
565	1	66	0	0	1	0	0	0	0	0	1	0	0	0	0	1	0	0	0	0	0	0	0	0	0	1	3		0	1	0	0	0	0	1	1	0	0	0	1	0	0	0	0	1	0	0	0	0
566	2	76	0	0	1	0	0	0	0	0	1	0	0	0	0	1	0	0	0	0	0	0	0	0	0	1	3		0	1	0	0	0	0	1	1	0	0	0	1	0	0	0	0	0	0	0	1	0
573	1	57	0	1	1	0	1	0	0	0	0	0	0	0	0	0	0	0	0	0	1	0	0	0	0	1	1		0	1	0	1	0	0	0	0	0	0	0	0	0	0	0	1	0	0	0	0	0
576	2	49	0	0	1	0	1	0	0	0	0	0	0	0	0	0	0	0	0	0	1	0	0	0	0	1	1		0	1	0	1	0	0	0	0	0	0	0	0	0	0	0	0	1	0	0	0	0
578	2	65	0	0	1	0	0	0	0	0	1	0	0	0	0	1	0	0	0	0	0	0	0	0	0	1	2	5	0	1	0	0	0	0	0	1	0	0	0	1	0	0	0	0	1	0	0	1	0
579	2	67	0	1	1	0	0	0	0	0	1	0	0	0	0	1	0	0	0	0	0	0	0	0	0	1	3		1	0	0	0	0	0	0	1	0	0	0	1	0	1	0	0	1	0	0	1	0
583	2	66	0	0	1	0	1	0	0	0	0	0	0	0	1	0	0	0	0	0	0	0	0	0	0	1	2		0	1	0	1	1	0	0	0	0	0	0	0	0	0	0	0	0	0	0	1	0
584	2	89	0	0	1	0	1	0	0	0	0	0	0	0	0	0	0	0	0	0	1	0	0	0	0	1	1	2.3	1	0	0	1	0	0	0	0	0	0	0	0	0	0	0	0	0	0	0	1	0
585	1	81	0	0	1	0	1	0	0	0	0	0	0	0	0	0	0	0	0	0	1	0	0	0	0	1	2		1	0	0	1	1	0	0	0	0	0	0	0	0	0	0	1	0	0	0	1	0
586	2	26	0	1	0										0	0	0	0	0	0	0	0	0	0	0	1	4		0	0	1	1	1	1	0	0	0	0	0	0	0	0	0	0	1	0	0	0	0
587	2	38	0	0	1	0	0	0	0	0	1	0	0	0	0	1	0	0	0	0	0	0	0	0	0	1	3		0	1	0	0	0	0	1	1	0	0	0	1	0	0	0	0	1	0	1	0	0
588	2	38	0	0	1	0	0	0	0	1	0	0	0	0	0	1	0	0	0	0	0	0	0	0	0	1	1	2	0	1	0	0	0	0	0	1	0	0	0	0	0	0	0	0	1	0	0	1	0
590	1	57	0	0	1	0	0	0	0	0	1	0	0	0	0	1	0	0	0	0	0	0	0	0	0	1	2	20	1	0	0	0	0	0	1	0	0	0	0	1	0	0	0	0	1	0	0	1	0
592	2	54	0	0	0										0	0	0	0	0	0	0	0	0	0	0	1	1	1	1	0	0	0	0	0	0	0	0	0	0	0	1	0	0	0	0	0	0	0	1
593	1	87	0	0	1	0	0	1	0	0	0	0	0	0	0	0	0	1	0	0	0	0	0	0	0	1	3		0	1	0	1	1	1	0	0	0	0	0	0	0	0	0	0	0	0	0	0	1
595	2	55	0	0	1	0	0	0	0	0	1	0	0	0	0	1	0	0	0	0	0	0	0	0	0	1	1		1	0	0	0	0	0	0	0	0	0	0	1	0	0	0	0	1	0	0	0	0
598	1	58	0	0	1	0	0	0	0	1	0	0	0	0	0	1	0	0	0	0	0	0	0	0	0	0	2	14	0	1	0	0	0	0	1	1	0	0	0	0	0	0	0	0	1	0	0	0	0
600	1	65	0	0	0										0	0	0	0	0	0	0	0	0	0	0	1	1		0	1	0	1	0	0	0	0	0	0	0	0	0	0	0	1	0	0	0	0	0
602	1	49	1	0	1	0	0	1	0	0	0	0	0	0	0	0	0	0	0	0	1	0	0	0	0	0	1		0	1	0	0	0	1	0	0	0	0	0	0	0	0	0	1	0	0	0	0	0
606	1	31	1	0	1	0	1	0	0	0	0	0	0	0	1	0	0	0	0	0	0	0	0	0	0		1		0	1	0	1	0	0	0	0	0	0	0	0	0	0	0	0	0	0	0	0	1
607	1	49	0	0	1	0	0	1	0	0	0	0	0	0	0	0	0	0	0	0	1	0	0	0	0		1		1	0	0	0	0	1	0	0	0	0	0	0	0	0	0	0	0	0	0	1	0
608	1	59	0	0	1	0	1	0	0	0	0	0	0	0	1	0	0	0	0	0	0	0	0	0	0	0	2		0	1	0	1	1	0	0	0	0	0	0	0	0	0	0	1	0	0	0	0	0
609	1	59	0	0	1	0	1	0	0	0	0	0	0	0	0	0	0	0	0	1	0	0	0	0	0	0	2		1	0	0	1	1	0	0	0	0	0	0	0	0	0	0	1	0	0	0	0	1
610	2	64	0	0	1	0	1	0	0	0	0	0	0	0	0	0	0	0	0	1	0	0	0	0	0	1	1		0	1	0	1	0	0	0	0	0	0	0	0	0	0	0	0	0	0	0	1	1
611	2	64	0	0	1	0	1	0	0	0	0	0	0	0	0	0	0	0	0	1	0	0	0	0	0	1	1		1	0	0	1	0	0	0	0	0	0	0	0	0	0	0	0	0	0	0	1	1
612	2	57	0	0	1	0	0	0	0	0	0	0	1	0	0	0	0	0	1	0	0	0	0	0	0	1	3	33.5	0	1	0	0	0	0	0	1	0	0	1	1	0	0	0	0	0	0	0	1	0
613	1	21	0	1	0										0	0	0	0	0	0	0	0	0	0	0	1	2	6	1	0	0	0	0	1	1	0	0	0	0	0	0	0	0	0	0	0	0	0	0
614	2	42	0	0	1	0	0	1	0	0	0	0	0	0	0	0	0	0	0	0	1	0	0	0	0	0	1		1	0	0	0	1	0	0	0	0	0	0	0	0	0	0	1	0	0	0	0	0
616	2	67	0	0	1	0	0	0	0	0	1	0	0	0	0	1	0	0	0	0	0	0	0	0	0	1	4		1	0	0	0	1	1	1	0	0	0	0	1	0	0	0	0	1	0	0	0	0
617	1	66	0	0	1	0	0	0	0	0	1	0	0	0	0	1	0	0	0	0	0	0	0	0	0	0	3		0	1	0	0	0	1	1	0	0	0	0	1	0	0	0	0	1	0	0	1	0
618	1	67	0	0	1	0	0	0	0	0	1	0	0	0	0	1	0	0	0	0	0	0	0	0	0	1	2		1	0	0	0	0	0	1	0	0	0	0	1	0	0	0	0	1	0	0	0	0
619	1	67	0	0	1	0	0	0	0	0	1	0	0	0	0	1	0	0	0	0	0	0	0	0	0	0	4		0	1	0	0	1	1	1	0	0	0	0	1	0	0	0	0	1	0	0	0	0
620	1	68	0	0	1	0	0	0	0	0	1	0	0	0	0	1	0	0	0	0	0	0	0	0	0	1	4		1	0	0	0	1	1	1	0	0	0	0	1	0	0	0	0	1	0	0	1	0
623	1	48	0	0	1	0	0	0	0	1	0	0	0	0	0	1	0	0	0	0	0	0	0	0	0	1	1	9	0	1	0	0	0	0	0	1	0	0	0	0	0	0	0	0	1	0	0	0	0
624	2	42	0	0	0										0	0	0	0	0	0	0	0	0	0	0	1	1		1	0	0	1	0	0	0	0	0	0	0	0	0	0	0	1	0	0	0	0	0
625	2	63	0	0	1	0	0	0	0	0	1	0	0	0	0	1	0	0	0	0	0	0	0	0	0	1	2	5.5	0	1	0	0	0	0	1	0	0	0	0	1	0	0	0	0	1	0	0	1	0
626	1	69	0	0	1	0	1	0	0	0	0	0	0	0	1	0	0	0	0	0	0	0	0	0	0	1	1	3.7	0	1	0	1	0	0	0	0	0	0	0	0	0	0	0	0	1	0	0	1	0
629	1	50	0	0	0										0	0	0	0	0	0	0	0	0	0	0	1	1		0	1	0	1	0	0	0	0	0	0	0	0	0	0	0	0	0	0	0	1	0
630	2	46	0	1	1	0	1	0	0	0	0	0	0	0	0	0	0	0	0	0	0	1				1	1		0	1	0	1	0	0	0	0	0	0	0	0	0	0	0	0	0	0	0	0	0
631	1	49	0	1	1	0	0	1	0	0	0	0	0	0	0	0	0	0	0	0	1	0	0	0	0	1	3		0	1	0	0	0	1	1	1	0	0	0	0	0	0	0	0	1	0	0	0	0
633	1	80	0	0	1	0	1	0	0	0	0	0	0	0	0	0	0	0	0	1	0	0	0	0	0	1	2		1	0	0	1	1	1	0	0	0	0	0	0	0	0	0	1	0	0	0	0	1
634	1	80	0	0	0										0	0	0	0	0	0	0	0	0	0	0	1	1		1	0	0	0	0	0	0	0	0	0	0	0	1	0	0	1	0	0	0	0	1
636	1	51	0	0	1	0	1	0	0	0	0	0	0	0	1	0	0	0	0	0	0	0	0	0	0	1	1		0	1	0	1	0	0	0	0	0	0	0	0	0	0	0	0	0	0	0	1	0
637	2	74	0	0	1	0	1	0	0	0	0	0	0	0	1	0	0	0	0	0	0	0	0	0	0	1	2		1	0	0	1	1	0	0	0	0	0	0	0	0	0	0	0	0	0	0	0	0
638	1	45	0	0	1	0	0	1	0	0	0	0	0	0	0	0	0	1	0	0	0	0	0	0	0	0	1	1.7	1	0	0	0	1	0	0	0	0	0	0	0	0	0	0	0	0	0	0	0	0
639	1	47	0	0	1	0	0	0	0	0	0	1	0	0	0	1	0	0	0	0	0	0	0	0	0	1	5		0	1	0	0	0	1	1	1	0	0	1	1	0	0	0	1	0	0	0	0	0
640	1	79	0	0	1	0	1	0	0	0	0	0	0	0	0	0	0	0	0	0	1	0	0	0	0	1	1	1.2	0	1	0	1	0	0	0	0	0	0	0	0	0	0	0	1	0	0	0	0	0
644	2	69	0	0	1	0	0	0	0	0	1	0	0	0	0	1	0	0	0	0	0	0	0	0	0	0	2		0	1	0	0	0	0	1	0	0	0	0	1	0	0	0	0	1	0	0	1	0
646	2	59	0	0	1	0	0	0	0	0	0	0	1	0	0	0	0	0	1	0	0	0	0	0	0	1	1	1.5	0	1	0	0	0	0	0	0	0	0	1	0	0	0	0	0	0	0	0	0	0
647	1	84	0	1	1	0	0	0	0	0	1	0	0	0	0	1	0	0	0	0	0	0	0	0	0	0	1	2	0	1	0	0	0	0	0	0	0	0	0	1	0	0	0	0	0	0	0	1	0
648	2	63	0	0	0										0	0	0	0	0	0	0	0	0	0	0	1	3		0	1	0	0	0	0	1	1	0	0	0	1	0	0	0	1	0	0	0	0	0
649	2	62	0	0	1	0	0	0	0	0	0	0	1	0	0	0	0	0	1	0	0	0	0	0	0	1	2		1	0	0	0	0	0	0	0	0	0	1	0	1	0	0	1	0	0	0	0	0
650	1	46	0	0	1	0	0	0	0	0	0	0	1	0	0	0	0	0	1	0	0	0	0	0	0	1	1	10	1	0	0	0	0	0	0	0	0	0	1	0	0	0	0	0	0	0	0	1	0
653	2	65	0	0	1	0	1	0	0	0	0	0	0	0	1	0	0	0	0	0	0	0	0	0	0	0	1		0	1	0	1	0	0	0	0	0	0	0	0	0	0	0	0	0	0	0	0	0
654	2	59	0	0	1	0	0	0	0	0	1	0	0	0	0	1	0	0	0	0	0	0	0	0	0	0	1	2	0	1	0	0	0	0	0	0	0	0	0	1	0	0	0	0	0	0	0	0	0
655	1	61	0	0	1	0	0	0	0	0	0	0	1	0	0	0	0	0	1	0	0	0	0	0	0	1	1		0	1	0	0	0	0	0	0	0	0	0	0	1	0	0	0	0	0	0	1	0
657	1	75	0	0	0										0	0	0	0	0	0	0	0	0	0	0	0	1		1	0	0	1	0	0	0	0	0	0	0	0	0	0	0	1	0	0	0	1	0
658	2	35	0	0	1	0	0	0	0	0	1	0	0	0	0	1	0	0	0	0	0	0	0	0	0	1	1	6	0	1	0	0	0	0	0	0	0	0	0	1	0	0	0	0	1	0	0	1	0
662	2	47	0	0	1	0	1	0	0	0	0	0	0	0	1	0	0	0	0	0	0	0	0	0	0	1	1		1	0	0	1	0	0	0	0	0	0	0	0	0	0	0	0	0	0	0	1	0
664	2	58	0	0	1	0	1	0	0	0	0	0	0	0	0	0	0	0	0	1	0	0	0	0	0	1	2		1	0	0	1	1	0	0	0	0	0	0	0	0	0	0	0	0	0	0	1	1
666	1	45	0	0	0										0	0	0	0	0	0	0	0	0	0	0	1	1	2	1	0	0	0	0	0	0	0	0	0	0	1	0	0	0	0	1	0	0	0	1
668	2	61	0	0	1	0	1	0	0	0	0	0	0	0	1	0	0	0	0	0	0	0	0	0	0	1	1		0	1	0	1	0	0	0	0	0	0	0	0	0	0	0	0	0	0	0	1	0
669	1	72	0	0	1	0	1	0	0	0	0	0	0	0	0	0	0	0	0	0	1	0	0	0	0	0	1	2	0	1	0	1	0	0	0	0	0	0	0	0	0	0	0	1	0	0	0	1	0
672	2	54	0	0	0										0	0	0	0	0	0	0	0	0	0	0	1	1		1	0	0	1	0	0	0	0	0	0	0	0	0	0	0	0	1	1	0	0	0
673	2	54	0	0	0										0	0	0	0	0	0	0	0	0	0	0	1	1		0	1	0	0	0	0	0	0	0	0	0	1	0	0	0	0	1	1	0	0	0
677	2	60	0	0	1	0	0	0	0	0	1	0	0	0	0	1	0	0	0	0	0	0	0	0	0	1	1		0	1	0	0	0	0	0	0	0	0	0	1	0	0	0	0	1	0	0	1	0
679	2	52	0	0	1	0	0	0	0	0	1	0	0	0	0	1	0	0	0	0	0	0	0	0	0	1	2		0	1	0	0	0	0	0	1	0	0	0	1	0	0	0	0	1	0	0	1	0
681	2	31	0	1	1	0	0	0	0	0	0	0	1	0	0	0	0	0	1	0	0	0	0	0	0	1	2	4	1	0	0	0	0	0	0	0	0	0	0	1	1	0	0	0	1	0	0	0	0
682	2	31	0	0	1	0	0	0	0	0	1	0	0	0	0	1	0	0	0	0	0	0	0	0	0	1	1	7	0	1	0	0	0	0	0	0	0	0	0	1	0	0	0	0	1	0	0	0	0
683	2	64	0	0	0										0	0	0	0	0	0	0	0	0	0	0	1	1		1	0	0	0	0	0	0	0	0	0	1	0	0	0	0	0	0	0	0	0	1
684	2	64	0	0	1	0	1	0	0	0	0	0	0	0	0	0	0	0	0	1	0	0	0	0	0	0	1	2.5	0	1	0	1	0	0	0	0	0	0	0	0	0	0	0	0	0	0	0	1	1
685	2	64	0	0	1	0	1	0	0	0	0	0	0	0	0	0	0	0	0	1	0	0	0	0	0	1	1		1	0	0	1	0	0	0	0	0	0	0	0	0	0	0	0	0	0	0	0	1
686	2	64	0	0	1	0	1	0	0	0	0	0	0	0	0	0	0	0	0	1	0	0	0	0	0	0	1	2.6	0	1	0	1	0	0	0	0	0	0	0	0	0	0	0	0	0	0	0	1	1
690	2	76	1	0	1	0	1	0	0	0	0	0	0	0	0	0	0	0	0	0	1	0	0	0	0	0	1	0.8	1	0	0	1	0	0	0	0	0	0	0	0	0	0	0	1	0	0	0	0	0
691	1	62	0	0	1	0	0	0	0	0	1	0	0	0	0	1	0	0	0	0	0	0	0	0	0	0	3		0	1	0	0	0	0	1	1	0	0	0	1	0	0	0	0	0	0	0	0	0
693	1	24	0	0	1	0	0	0	0	0	0	0	1	0	0	0	0	0	1	0	0	0	0	0	0	1	1	20	0	1	0	0	0	0	0	0	0	0	0	0	1	0	0	0	0	0	0	0	0
694	1	24	0	0	1	0	0	0	0	0	0	0	1	0	0	0	0	0	1	0	0	0	0	0	0	1	1	15	1	0	0	0	0	0	0	0	0	0	0	0	0	1	0	0	0	0	0	1	0
696	1	39	0	0	1	0	0	0	0	0	1	0	0	0	0	1	0	0	0	0	0	0	0	0	0	1	3		0	1	0	0	0	0	1	1	0	0	0	1	0	0	0	0	0	0	0	1	0
699	2	77	0	0	1	0	0	0	0	0	1	0	0	0	0	1	0	0	0	0	0	0	0	0	0	0	4		0	1	0	0	0	1	1	1	0	0	0	1	0	0	0	0	0	0	0	1	0
703	1	68	0	0	1	0	1	0	0	0	0	0	0	0	0	0	0	0	0	1	0	0	0	0	0	0	1	1	0	1	0	1	0	0	0	0	0	0	0	0	0	0	0	0	0	0	0	0	1
704	1	68	0	0	1	0	1	0	0	0	0	0	0	0	0	0	0	0	0	1	0	0	0	0	0	1	3		1	0	0	1	1	1	0	0	0	0	0	0	0	0	0	0	0	0	0	1	1
706	1	29	0	1	1	0	1	0	0	0	0	0	0	0	1	0	0	0	0	0	0	0	0	0	0	0	1	1	0	1	0	1	0	0	0	0	0	0	0	0	0	0	0	0	1	0	0	1	0
707	1	29	0	0	1	0	0	0	0	0	1	0	0	0	0	1	0	0	0	0	0	0	0	0	0	1	1	10	0	1	0	0	0	0	0	0	0	0	0	1	0	0	0	0	1	0	0	1	0
708	2	42	0	0	1	0	0	0	0	1	0	0	0	0	0	1	0	0	0	0	0	0	0	0	0	0	1	2.5	0	1	0	0	0	0	0	1	0	0	0	0	0	0	0	0	1	0	0	1	0
709	2	49	0	0	1	0	0	0	0	0	0	0	1	0	0	0	0	0	1	0	0	0	0	0	0	1	1		0	1	0	0	0	0	0	0	0	0	1	0	0	0	0	0	1	0	0	0	0
710	1	74	0	1	1	0	0	0	0	0	1	0	0	0	0	1	0	0	0	0	0	0	0	0	0	0	1	1	0	1	0	0	0	0	0	0	0	0	0	1	0	0	0	1	0	0	0	0	0
711	1	71	0	1	1	0	0	0	0	0	1	0	0	0	0	1	0	0	0	0	0	0	0	0	0	1	2	12	0	1	0	0	0	0	1	0	0	0	0	1	0	0	0	0	1	0	0	1	0
712	1	55	0	0	1	0	1	0	0	0	0	0	0	0	1	0	0	0	0	0	0	0	0	0	0	0	1	5.4	0	1	0	1	0	0	0	0	0	0	0	0	0	0	0	0	0	0	0	1	0
713	1	30	0	0	1	0	0	1	0	0	0	0	0	0	0	0	0	0	0	0	1	0	0	0	0	1	4		1	0	0	0	1	1	1	1	0	0	0	0	0	0	0	0	1	0	0	0	0
714	1	51	0	0	1	0	1	0	0	0	0	0	0	0	1	0	0	0	0	0	0	0	0	0	0	0	1	1	0	1	0	1	0	0	0	0	0	0	0	0	0	0	0	1	0	0	0	1	0
715	1	24	0	0	1	0	0	0	0	0	0	0	1	0	0	0	0	0	0	0	0				1	1	1		1	0	0	0	0	0	0	0	0	0	0	1	0	0	0	0	0	0	0	0	0
719	2	45	0	0	1	0	1	0	0	0	0	0	0	0	0	0	0	0	0	1	0	0	0	0	0	0	1	2.5	0	1	0	1	0	0	0	0	0	0	0	0	0	0	0	0	0	0	0	1	1
724	2	20	0	0	0										0	0	0	0	0	0	0	0	0	0	0	1	1	2.2	0	1	0	0	0	0	1	0	0	0	0	0	0	0	0	0	0	0	0	0	0
725	1	79	0	0	1	0	0	0	0	0	1	0	0	0	0	1	0	0	0	0	0	0	0	0	0	0	1		0	1	0	0	0	0	1	0	0	0	0	0	0	0	0	1	0	0	0	1	0
727	2	57	0	0	1	0	1	0	0	0	0	0	0	0	1	0	0	0	0	0	0	0	0	0	0	0	1	0.5	0	1	0	1	0	0	0	0	0	0	0	0	0	0	0	0	0	0	0	1	0
728	1	67	0	0	1	0	1	0	0	0	0	0	0	0	0	0	0	0	0	1	0	0	0	0	0	1	2	6	0	1	0	1	0	0	0	0	0	0	0	0	0	0	0	0	0	0	0	1	1
731	2	65	0	0	1	0	0	0	0	0	1	0	0	0	0	1	0	0	0	0	0	0	0	0	0	1	1	10	0	1	0	0	0	0	0	0	0	0	0	1	0	0	0	0	1	0	0	0	0
732	1	36	0	0	1	0	0	1	0	0	0	0	0	0	0	0	0	0	0	0	1	0	0	0	0	1	2		0	1	0	0	0	1	1	0	0	0	0	0	0	0	0	0	1	0	0	0	0
733	1	53	0	0	1	0	0	0	0	0	0	0	1	0	0	0	0	0	1	0	0	0	0	0	0	1	1		1	0	0	0	0	0	0	1	0	0	0	0	1	0	0	0	0	0	0	0	1
734	1	34	0	1	1	0	0	0	0	0	1	0	0	0	0	1	0	0	0	0	0	0	0	0	0	1	1	4	0	1	0	0	0	0	0	0	0	0	0	1	0	0	0	0	1	0	0	1	0
735	1	51	0	0	1	0	1	0	0	0	0	0	0	0	0	0	0	0	0	0	1	0	0	0	0	0	1		1	0	0	0	1	0	0	0	0	0	0	0	0	0	0	0	0	0	0	1	0
736	1	86	0	0	1	0	0	1	0	0	0	0	0	0	0	0	0	1	0	0	0	0	0	0	0	1	5		0	1	0	0	1	1	1	1	0	0	0	1	0	0	0	0	0	0	0	1	0
737	2	82	0	0	1	0	1	0	0	0	0	0	0	0	0	0	0	0	0	1	0	0	0	0	0	1	3		0	1	0	1	1	1	0	0	0	0	0	0	0	0	0	0	0	0	0	1	1
738	2	45	0	0	1	0	0	0	0	0	1	0	0	0	0	1	0	0	0	0	0	0	0	0	0	1	3		0	1	0	0	0	0	1	1	0	0	0	1	0	0	0	0	1	0	0	0	0
740	2	74	0	0	1	0	0	1	0	0	0	0	0	0	0	0	0	1	0	0	0	0	0	0	0	1	4		0	1	0	0	1	1	1	1	0	0	0	0	0	0	0	0	1	0	0	0	0
742	1	52	0	0	1	0	1	0	0	0	0	0	0	0	0	0	0	0	0	0	1	0	0	0	0	0	2	2.6	0	1	0	1	1	0	0	0	0	0	0	0	0	0	0	1	0	0	0	1	0
744	1	18	0	1	1	0	0	1	0	0	0	0	0	0	1	0	0	0	0	0	0	0	0	0	0	0	2		1	0	0	0	1	1	0	0	0	0	0	0	0	0	0	0	0	0	0	1	0
747	2	54	0	1	0										0	0	0	0	0	0	0	0	0	0	0	1	1	1.1	1	0	0	0	0	0	0	0	0	0	1	0	0	0	0	0	0	0	0	0	0
749	1	30	0	0	1	0	1	0	0	0	0	0	0	0	0	0	0	0	0	0	1	0	0	0	0	0	2		0	1	0	1	1	0	0	0	0	0	0	0	0	0	0	1	0	0	0	1	0
750	1	75	0	0	1	0	0	0	0	0	1	0	0	0	0	1	0	0	0	0	0	0	0	0	0	1	1	5	1	0	0	0	0	0	0	0	0	0	0	1	0	0	0	0	1	0	0	1	0
751	1	48	0	0	1	0	0	0	0	0	1	0	0	0	0	1	0	0	0	0	0	0	0	0	0	0	1	1	0	1	0	0	0	0	0	0	0	0	0	1	0	0	0	0	1	0	0	0	0
753	2	52	0	0	1	0	1	0	0	0	0	0	0	0	0	0	0	0	0	1	0	0	0	0	0	0	1	2	0	1	0	1	0	0	0	0	0	0	0	0	0	0	0	0	0	0	0	1	1
754	2	43	0	0	1	0	0	0	0	0	1	0	0	0	0	1	0	0	0	0	0	0	0	0	0	0	1	3	0	1	0	0	0	0	0	0	0	0	0	1	0	0	0	0	1	0	0	1	0
				0
				0
				0
				0
				0
				0
				0
				0
				0
				0
				0
				0
				0
				0
				0
				0
				0
				0
				0
				0
				0
				0
				0
				0
				0
				0
				0
				0
				0
				0
				0
				0
				0
				0
				0
				0
				0
				0
				1
				0
				0
				0
				0
				0
				0
				0
				0
				0
				0
				0
				0
				0
				0
				0
				0
				0
				0
				0
				0
				0
				0
				0
				0
				0
				0
				0
				0
				0
				0
				0
				0
				0
				0
				0
				0
				0
				0
				0
				1
				0
				0
				0
				0
				0
				0
				0
				0
				0
				0
				0
				0
				0
				0
				0
				0
				0
				0
				1
				0
				0
				0
				0
				0
				0
				0
				1
				0
				0
				0
				0
				0
				0
				0
				1
				1
				0
				1
				0
				0
				0
				0
				0
				0
				0
				0
				0
				0
				0
				0
				1
				0
				1
				0
				0
				1
				1
				0
				0
				0
				0
				0
				0
				0
				1
				0
				0
				0
				0
				0
				0
				0
				0
				0
				0
				0
				0
				0
				0
				1
				0
				0
				0
				1
				0
				0
				0
				0
				0
				1
				1
				0
				1
				0
				0
				0
				0
				0
				1
				0
				0
				0
				0
				0
				0
				0
				0
				0
				0
				0
				0
				1
				0
				0
				0
				0
				0
				0
				0
				0
				0
				1
				0
				1
				0
				0
				1
				0
				0
				1
				0
				0
				0
				0
				0
				0
				0
				0
				1
				0
				0
				0
				0
				0
				0
				0
				0
				0
				0
				0
				0
				0
				1
				0
				0
				1
				0
				0
				0
				0
				0
				0
				0
				0
				0
				1
				0
				0
				0
				0
				0
				0
				0
				0
				0
				0
				0
				0
				0
				0
				0
				0
[truncated: 32 more columns]

## Sheet: Abréviations
APLS	Antiphospholipid syndrome
AVF	Arterio venous Fistula
AVM	Arterio venous malformation
CT	Computed tomography
DIC	Disseminated intravasculaire coagulation
DVT	Deep venous thrombosis
ECMO	Extracorporeal membrane oxygenation
HIT	Heparin induced thrombocytopenia
IAD	Implantable automatic defibrillator
KT	Catheter
LMWH	Low molecular weight heparin
NOAC	Non vitamin K antagonist anticoagulant
PE	Pulmonary embolism
PVC	Peripherical venous catheter
SVT	Superficial venous thrombosis
TOS	Thoracic outlet syndrome
UNF	Unfractionned Heparin
VKA	Vitamin K antagonist
VT	Venous thrombosis
